# Supplementary material for: Ccr4-not ubiquitin ligase signaling regulates ribosomal protein homeostasis and inhibits 40S ribosomal autophagy
Source: J Biol Chem. 2024 Jul 16;300(8):107582. doi: 10.1016/j.jbc.2024.107582 (PMC11357857; doi:10.1016/j.jbc.2024.107582)
Supplement: File S3 [file mmc3.xlsx]

## Sheet: Condition Key
	G1- Wild-type + vector
	G2- not4D + vector
	G3- not4D + NOT4
	G4- not4D + NOT4RR

## Sheet: G1vsG2 enrichment.Component
#term ID	term description	observed gene count	background gene count	strength	false discovery rate	matching proteins in your network (IDs)	matching proteins in your network (labels)
GO:0110165	Cellular anatomical entity	937	5509	0.08	6.72e-50	4932.YAL003W,4932.YAL005C,4932.YAL029C,4932.YAL042W,4932.YAL043C,4932.YAL044W-A,4932.YAL046C,4932.YAL060W,4932.YAR002C-A,4932.YAR027W,4932.YAR042W,4932.YBL001C,4932.YBL010C,4932.YBL015W,4932.YBL027W,4932.YBL029C-A,4932.YBL031W,4932.YBL035C,4932.YBL037W,4932.YBL041W,4932.YBL042C,4932.YBL045C,4932.YBL047C,4932.YBL055C,4932.YBL056W,4932.YBL059C-A,4932.YBL064C,4932.YBL075C,4932.YBL078C,4932.YBL090W,4…	EFB1,SSA1,MYO4,ERV46,PTA1,BOL1,BOL3,BDH1,ERP1,UIP3,SWH1,ECM15,YBL010C,ACH1,RPL19B,YBL029C-A,SHE1,POL12,APL3,PRE7,FUI1,COR1,EDE1,YBL055C,PTC3,CMC2,PRX1,SSA3,ATG8,MRP21,RPL32,ECM21,SEA4,SRO77,UGA2,HHF1,ETR1,RKM3,RPL4A,PDX3,RPS11B,YBR053C,YBR056W,AKL1,TAT1,HSP26,PFF1,ECM33,SPT7,YBR085C-A,AAC3,IST2,POL30,PHO3,PBY1,FES1,SIF2,YMC2,AIM3,CMD1,RAD16,TKL2,TPS1,YBR137W,YBR139W,ADH5,MRPS9,ARA1,TBS1,CDC28,YSY…
GO:0005622	Intracellular	916	5255	0.09	3.5e-47	4932.YAL003W,4932.YAL005C,4932.YAL029C,4932.YAL042W,4932.YAL043C,4932.YAL044W-A,4932.YAL046C,4932.YAL060W,4932.YAR002C-A,4932.YAR027W,4932.YAR042W,4932.YBL001C,4932.YBL010C,4932.YBL015W,4932.YBL027W,4932.YBL031W,4932.YBL035C,4932.YBL037W,4932.YBL041W,4932.YBL042C,4932.YBL045C,4932.YBL047C,4932.YBL055C,4932.YBL056W,4932.YBL059C-A,4932.YBL064C,4932.YBL075C,4932.YBL078C,4932.YBL090W,4932.YBL092W,493…	EFB1,SSA1,MYO4,ERV46,PTA1,BOL1,BOL3,BDH1,ERP1,UIP3,SWH1,ECM15,YBL010C,ACH1,RPL19B,SHE1,POL12,APL3,PRE7,FUI1,COR1,EDE1,YBL055C,PTC3,CMC2,PRX1,SSA3,ATG8,MRP21,RPL32,ECM21,SEA4,SRO77,UGA2,HHF1,ETR1,RKM3,RPL4A,PDX3,RPS11B,YBR056W,AKL1,TAT1,HSP26,PFF1,ECM33,SPT7,YBR085C-A,AAC3,IST2,POL30,PHO3,PBY1,FES1,SIF2,YMC2,AIM3,CMD1,RAD16,TKL2,TPS1,YBR137W,YBR139W,ADH5,MRPS9,ARA1,TBS1,CDC28,YSY6,SSE2,NPL4,UMP1,E…
GO:0005737	Cytoplasm	804	4380	0.11	1.18e-32	4932.YAL003W,4932.YAL005C,4932.YAL029C,4932.YAL042W,4932.YAL044W-A,4932.YAL046C,4932.YAL060W,4932.YAR002C-A,4932.YAR027W,4932.YAR042W,4932.YBL001C,4932.YBL015W,4932.YBL027W,4932.YBL031W,4932.YBL037W,4932.YBL041W,4932.YBL042C,4932.YBL045C,4932.YBL047C,4932.YBL055C,4932.YBL056W,4932.YBL059C-A,4932.YBL064C,4932.YBL075C,4932.YBL078C,4932.YBL090W,4932.YBL092W,4932.YBL101C,4932.YBL104C,4932.YBL106C,493…	EFB1,SSA1,MYO4,ERV46,BOL1,BOL3,BDH1,ERP1,UIP3,SWH1,ECM15,ACH1,RPL19B,SHE1,APL3,PRE7,FUI1,COR1,EDE1,YBL055C,PTC3,CMC2,PRX1,SSA3,ATG8,MRP21,RPL32,ECM21,SEA4,SRO77,UGA2,ETR1,RKM3,RPL4A,PDX3,RPS11B,YBR056W,AKL1,TAT1,HSP26,PFF1,ECM33,SPT7,YBR085C-A,AAC3,IST2,PHO3,PBY1,FES1,YMC2,AIM3,CMD1,TKL2,TPS1,YBR137W,YBR139W,ADH5,MRPS9,ARA1,TBS1,CDC28,YSY6,SSE2,NPL4,UMP1,ECM31,EHT1,GDT1,RPL21A,MCM7,DUR1,2,MET8,SD…
GO:0043229	Intracellular organelle	786	4619	0.08	8.96e-17	4932.YAL005C,4932.YAL029C,4932.YAL042W,4932.YAL043C,4932.YAL044W-A,4932.YAL046C,4932.YAR002C-A,4932.YAR027W,4932.YAR042W,4932.YBL001C,4932.YBL010C,4932.YBL015W,4932.YBL027W,4932.YBL031W,4932.YBL035C,4932.YBL037W,4932.YBL041W,4932.YBL042C,4932.YBL045C,4932.YBL047C,4932.YBL056W,4932.YBL059C-A,4932.YBL064C,4932.YBL078C,4932.YBL090W,4932.YBL092W,4932.YBL104C,4932.YBR006W,4932.YBR009C,4932.YBR026C,493…	SSA1,MYO4,ERV46,PTA1,BOL1,BOL3,ERP1,UIP3,SWH1,ECM15,YBL010C,ACH1,RPL19B,SHE1,POL12,APL3,PRE7,FUI1,COR1,EDE1,PTC3,CMC2,PRX1,ATG8,MRP21,RPL32,SEA4,UGA2,HHF1,ETR1,RKM3,RPL4A,PDX3,RPS11B,YBR056W,TAT1,HSP26,PFF1,ECM33,SPT7,YBR085C-A,AAC3,IST2,POL30,PHO3,PBY1,SIF2,YMC2,AIM3,CMD1,RAD16,TKL2,YBR139W,ADH5,MRPS9,TBS1,CDC28,YSY6,NPL4,UMP1,ECM31,EHT1,GDT1,RPL21A,TAF5,MCM7,PBP2,ISW1,DUT1,RGD1,TSC10,SDH8,HSM3,…
GO:0005829	Cytosol	217	845	0.26	1.71e-13	4932.YAL005C,4932.YBL001C,4932.YBL015W,4932.YBL027W,4932.YBL041W,4932.YBL075C,4932.YBL078C,4932.YBL092W,4932.YBL101C,4932.YBR030W,4932.YBR031W,4932.YBR048W,4932.YBR056W,4932.YBR101C,4932.YBR137W,4932.YBR149W,4932.YBR191W,4932.YBR213W,4932.YBR214W,4932.YBR272C,4932.YBR289W,4932.YCL011C,4932.YCL028W,4932.YCL034W,4932.YCL040W,4932.YCR032W,4932.YCR077C,4932.YDL007W,4932.YDL061C,4932.YDL075W,4932.YDL0…	SSA1,ECM15,ACH1,RPL19B,PRE7,SSA3,ATG8,RPL32,ECM21,RKM3,RPL4A,RPS11B,YBR056W,FES1,YBR137W,ARA1,RPL21A,MET8,SDS24,HSM3,SNF5,GBP2,RNQ1,LSB5,GLK1,BPH1,PAT1,RPT2,RPS29B,RPL31A,RPP1A,GET3,ATG20,RPP1B,RPL35B,ARF2,RPN5,GYP7,VPS54,HEM13,RPS13,GRX3,DOP1,SUP35,CCT6,SLY1,ADK1,CIA1,GGA1,SEM1,RVS167,PPM1,RPS17B,PPN1,GUK1,RIB3,RPL37B,SAM2,GRX2,URA3,HYP2,GLY1,FRD1,TCA17,TMA20,GPA2,ISD11,RPS24A,MET6,SAK1,RPS26B,T…
GO:0022626	Cytosolic ribosome	71	160	0.49	1e-11	4932.YBL027W,4932.YBL092W,4932.YBR031W,4932.YBR048W,4932.YBR191W,4932.YCR077C,4932.YDL061C,4932.YDL075W,4932.YDL081C,4932.YDL130W,4932.YDL136W,4932.YDR064W,4932.YDR447C,4932.YDR500C,4932.YEL034W,4932.YER007C-A,4932.YER074W,4932.YER131W,4932.YGL030W,4932.YGL076C,4932.YGL099W,4932.YGL103W,4932.YGL123W,4932.YGL189C,4932.YGR027C,4932.YGR034W,4932.YGR085C,4932.YGR118W,4932.YHL001W,4932.YHR010W,4932.YH…	RPL19B,RPL32,RPL4A,RPS11B,RPL21A,PAT1,RPS29B,RPL31A,RPP1A,RPP1B,RPL35B,RPS13,RPS17B,RPL37B,HYP2,TMA20,RPS24A,RPS26B,RPL30,RPL7A,LSG1,RPL28,RPS2,RPS26A,RPS25A,RPL26B,RPL11B,RPS23A,RPL14B,RPL27A,RPS27B,RPL42B,RPL34B,RPL16A,RPS21B,RPL39,RPS5,RPL14A,RPS21A,RPL40B,RPL8B,RLP24,RPL15A,RPS0B,RPL22A,RPL10,RPL37A,MAP1,RPL38,RPL26A,RPS22B,RPS29A,RPL31B,RPS1A,RPL6B,RPL6A,RPS16A,RPL36A,RPS10B,RLP7,SIS1,HEF3,R…
GO:0043232	Intracellular non-membrane-bounded organelle	280	1343	0.17	1.51e-08	4932.YAL029C,4932.YBL027W,4932.YBL031W,4932.YBL035C,4932.YBL047C,4932.YBL090W,4932.YBL092W,4932.YBR009C,4932.YBR031W,4932.YBR048W,4932.YBR072W,4932.YBR088C,4932.YBR094W,4932.YBR103W,4932.YBR108W,4932.YBR109C,4932.YBR146W,4932.YBR160W,4932.YBR177C,4932.YBR191W,4932.YBR202W,4932.YBR245C,4932.YBR260C,4932.YBR265W,4932.YBR278W,4932.YBR279W,4932.YBR289W,4932.YCL011C,4932.YCL016C,4932.YCL024W,4932.YCL0…	MYO4,RPL19B,SHE1,POL12,EDE1,MRP21,RPL32,HHF1,RPL4A,RPS11B,HSP26,POL30,PBY1,SIF2,AIM3,CMD1,MRPS9,CDC28,EHT1,RPL21A,MCM7,ISW1,RGD1,TSC10,DPB3,PAF1,SNF5,GBP2,DCC1,KCC4,LSB5,SRO9,SPB1,KRR1,CHA1,HCM1,PAT1,CSM1,NOP1,TSR1,RPS29B,RPL31A,RPP1A,RPP1B,RPL35B,CDC36,NRP1,NHP2,PSF1,RPS13,SED1,ARX1,PDS1,SAC6,HSP42,SUP35,MSS116,RTT103,YCG1,SPC110,RVS167,SAC7,RRP17,NPL3,RPS17B,RPL37B,SAM2,SMT3,KRE28,HSP31,GCN4,ED…
GO:0022625	Cytosolic large ribosomal subunit	39	85	0.51	1.63e-06	4932.YBL027W,4932.YBL092W,4932.YBR031W,4932.YBR191W,4932.YDL075W,4932.YDL081C,4932.YDL130W,4932.YDL136W,4932.YDR500C,4932.YGL030W,4932.YGL076C,4932.YGL099W,4932.YGL103W,4932.YGR034W,4932.YGR085C,4932.YHL001W,4932.YHR010W,4932.YHR141C,4932.YIL052C,4932.YIL133C,4932.YJL189W,4932.YKL006W,4932.YKR094C,4932.YLL045C,4932.YLR009W,4932.YLR029C,4932.YLR061W,4932.YLR075W,4932.YLR185W,4932.YLR325C,4932.YLR3…	RPL19B,RPL32,RPL4A,RPL21A,RPL31A,RPP1A,RPP1B,RPL35B,RPL37B,RPL30,RPL7A,LSG1,RPL28,RPL26B,RPL11B,RPL14B,RPL27A,RPL42B,RPL34B,RPL16A,RPL39,RPL14A,RPL40B,RPL8B,RLP24,RPL15A,RPL22A,RPL10,RPL37A,RPL38,RPL26A,RPL31B,RPL6B,RPL6A,RPL36A,RLP7,RPL9B,RPL33B,RPL21B
GO:0032991	Protein-containing complex	369	2000	0.11	2.86e-06	4932.YAL003W,4932.YAL005C,4932.YAL029C,4932.YAL043C,4932.YBL027W,4932.YBL035C,4932.YBL037W,4932.YBL041W,4932.YBL045C,4932.YBL090W,4932.YBL092W,4932.YBL104C,4932.YBR009C,4932.YBR031W,4932.YBR048W,4932.YBR081C,4932.YBR088C,4932.YBR103W,4932.YBR114W,4932.YBR126C,4932.YBR137W,4932.YBR146W,4932.YBR160W,4932.YBR170C,4932.YBR191W,4932.YBR198C,4932.YBR202W,4932.YBR245C,4932.YBR267W,4932.YBR278W,4932.YBR2…	EFB1,SSA1,MYO4,PTA1,RPL19B,POL12,APL3,PRE7,COR1,MRP21,RPL32,SEA4,HHF1,RPL4A,RPS11B,SPT7,POL30,SIF2,RAD16,TPS1,YBR137W,MRPS9,CDC28,NPL4,RPL21A,TAF5,MCM7,ISW1,REI1,DPB3,PAF1,SSH1,SNF5,DCC1,SRO9,SPB1,KRR1,TAF2,BUD31,PAT1,CSM1,ATP16,RPT2,NOP1,PRP11,TSR1,RPS29B,RPL31A,RPP1A,GET3,QRI7,IWR1,RPP1B,RPL35B,RPN5,CDC36,TRM8,NHP2,PSF1,VPS54,RPS13,TPS2,SSS1,MSH6,ARX1,MTC5,YDR131C,TAF12,SUP35,SDH4,CCT6,CIA1,RAD…
GO:0044391	Ribosomal subunit	71	229	0.34	2.86e-06	4932.YBL027W,4932.YBL090W,4932.YBL092W,4932.YBR031W,4932.YBR048W,4932.YBR146W,4932.YBR191W,4932.YCR077C,4932.YDL061C,4932.YDL075W,4932.YDL081C,4932.YDL130W,4932.YDL136W,4932.YDR064W,4932.YDR447C,4932.YDR500C,4932.YER007C-A,4932.YER074W,4932.YER131W,4932.YGL030W,4932.YGL076C,4932.YGL099W,4932.YGL103W,4932.YGL123W,4932.YGL189C,4932.YGR027C,4932.YGR034W,4932.YGR085C,4932.YGR118W,4932.YHL001W,4932.YH…	RPL19B,MRP21,RPL32,RPL4A,RPS11B,MRPS9,RPL21A,PAT1,RPS29B,RPL31A,RPP1A,RPP1B,RPL35B,RPS13,RPS17B,RPL37B,TMA20,RPS24A,RPS26B,RPL30,RPL7A,LSG1,RPL28,RPS2,RPS26A,RPS25A,RPL26B,RPL11B,RPS23A,RPL14B,RPL27A,RPS27B,RPL42B,RPL34B,RPL16A,RPS21B,RPL39,RPS5,RPL14A,RPS21A,RPL40B,RPL8B,RLP24,RPL15A,RPS0B,RPL22A,RPL10,RPL37A,RPL38,RPL26A,RPS22B,RPS29A,RPL31B,RPS1A,RPL6B,RPL6A,RPS16A,RPL36A,RPS10B,RLP7,SIS1,RPL9…
GO:0005840	Ribosome	77	260	0.32	3.15e-06	4932.YBL027W,4932.YBL090W,4932.YBL092W,4932.YBR031W,4932.YBR048W,4932.YBR146W,4932.YBR191W,4932.YCR077C,4932.YDL061C,4932.YDL075W,4932.YDL081C,4932.YDL130W,4932.YDL136W,4932.YDR064W,4932.YDR077W,4932.YDR447C,4932.YDR500C,4932.YEL034W,4932.YER007C-A,4932.YER074W,4932.YER131W,4932.YGL030W,4932.YGL076C,4932.YGL099W,4932.YGL103W,4932.YGL123W,4932.YGL189C,4932.YGR027C,4932.YGR034W,4932.YGR085C,4932.YG…	RPL19B,MRP21,RPL32,RPL4A,RPS11B,MRPS9,RPL21A,PAT1,RPS29B,RPL31A,RPP1A,RPP1B,RPL35B,RPS13,SED1,RPS17B,RPL37B,HYP2,TMA20,RPS24A,RPS26B,RPL30,RPL7A,LSG1,RPL28,RPS2,RPS26A,RPS25A,RPL26B,RPL11B,RPS23A,PXR1,RPL14B,RPL27A,RPS27B,RPL42B,RPL34B,RPL16A,RPS21B,RPL39,RPS5,RPL14A,TEF4,RPS21A,RPL40B,RPL8B,RLP24,RPL15A,RPS0B,RPL22A,RPL10,RPL37A,MAP1,RPL38,RPL26A,RPS22B,RPS29A,RPL31B,RPS1A,RPL6B,RPL6A,RPS16A,RPL…
GO:1990904	Ribonucleoprotein complex	125	519	0.23	6.4e-06	4932.YAL005C,4932.YBL027W,4932.YBL090W,4932.YBL092W,4932.YBR031W,4932.YBR048W,4932.YBR146W,4932.YBR191W,4932.YBR267W,4932.YCL037C,4932.YCL054W,4932.YCL059C,4932.YCR063W,4932.YCR077C,4932.YDL014W,4932.YDL043C,4932.YDL060W,4932.YDL061C,4932.YDL075W,4932.YDL081C,4932.YDL130W,4932.YDL136W,4932.YDL208W,4932.YDR064W,4932.YDR101C,4932.YDR447C,4932.YDR500C,4932.YEL026W,4932.YER002W,4932.YER006W,4932.YER0…	SSA1,RPL19B,MRP21,RPL32,RPL4A,RPS11B,MRPS9,RPL21A,REI1,SRO9,SPB1,KRR1,BUD31,PAT1,NOP1,PRP11,TSR1,RPS29B,RPL31A,RPP1A,RPP1B,RPL35B,NHP2,RPS13,ARX1,RPS17B,RPL37B,SNU13,NOP16,NUG1,TMA20,RPS24A,UTP7,NSA2,RPS26B,LOC1,CGR1,RPL30,RPL7A,DBP3,LSG1,RPL28,RPS2,RPS26A,RPS25A,RPL26B,UPF3,RPL11B,RPS23A,RPL14B,RPL27A,RPS27B,SSZ1,NOP10,RPF1,GAR1,RPL42B,NMD3,RPL34B,RPL16A,YVH1,RPS21B,RPL39,RPS5,RPL14A,MRT4,UTP11,…
GO:0043227	Membrane-bounded organelle	690	4338	0.05	0.00011	4932.YAL005C,4932.YAL029C,4932.YAL042W,4932.YAL043C,4932.YAL044W-A,4932.YAL046C,4932.YAR002C-A,4932.YAR027W,4932.YAR042W,4932.YBL001C,4932.YBL010C,4932.YBL015W,4932.YBL031W,4932.YBL035C,4932.YBL037W,4932.YBL041W,4932.YBL042C,4932.YBL045C,4932.YBL056W,4932.YBL059C-A,4932.YBL064C,4932.YBL078C,4932.YBL090W,4932.YBL104C,4932.YBR006W,4932.YBR009C,4932.YBR026C,4932.YBR030W,4932.YBR031W,4932.YBR035C,493…	SSA1,MYO4,ERV46,PTA1,BOL1,BOL3,ERP1,UIP3,SWH1,ECM15,YBL010C,ACH1,SHE1,POL12,APL3,PRE7,FUI1,COR1,PTC3,CMC2,PRX1,ATG8,MRP21,SEA4,UGA2,HHF1,ETR1,RKM3,RPL4A,PDX3,YBR056W,TAT1,HSP26,PFF1,ECM33,SPT7,YBR085C-A,AAC3,IST2,POL30,PHO3,SIF2,YMC2,RAD16,TKL2,YBR139W,ADH5,MRPS9,TBS1,CDC28,YSY6,NPL4,UMP1,ECM31,EHT1,GDT1,TAF5,MCM7,PBP2,ISW1,DUT1,TSC10,SDH8,HSM3,DPB3,PAF1,SSH1,SNF5,GBP2,DCC1,KCC4,AGP1,RNQ1,APA1,SP…
GO:0043231	Intracellular membrane-bounded organelle	681	4273	0.05	0.00011	4932.YAL005C,4932.YAL029C,4932.YAL042W,4932.YAL043C,4932.YAL044W-A,4932.YAL046C,4932.YAR002C-A,4932.YAR027W,4932.YAR042W,4932.YBL001C,4932.YBL010C,4932.YBL015W,4932.YBL031W,4932.YBL035C,4932.YBL041W,4932.YBL042C,4932.YBL045C,4932.YBL056W,4932.YBL059C-A,4932.YBL064C,4932.YBL078C,4932.YBL090W,4932.YBL104C,4932.YBR006W,4932.YBR009C,4932.YBR026C,4932.YBR030W,4932.YBR031W,4932.YBR035C,4932.YBR056W,493…	SSA1,MYO4,ERV46,PTA1,BOL1,BOL3,ERP1,UIP3,SWH1,ECM15,YBL010C,ACH1,SHE1,POL12,PRE7,FUI1,COR1,PTC3,CMC2,PRX1,ATG8,MRP21,SEA4,UGA2,HHF1,ETR1,RKM3,RPL4A,PDX3,YBR056W,TAT1,HSP26,PFF1,ECM33,SPT7,YBR085C-A,AAC3,IST2,POL30,PHO3,SIF2,YMC2,RAD16,TKL2,YBR139W,ADH5,MRPS9,TBS1,CDC28,YSY6,NPL4,UMP1,ECM31,EHT1,GDT1,TAF5,MCM7,PBP2,ISW1,DUT1,TSC10,SDH8,HSM3,DPB3,PAF1,SSH1,SNF5,GBP2,DCC1,KCC4,AGP1,RNQ1,APA1,SPB1,KR…
GO:0022627	Cytosolic small ribosomal subunit	29	66	0.49	0.00013	4932.YBR048W,4932.YCR077C,4932.YDL061C,4932.YDR064W,4932.YDR447C,4932.YER007C-A,4932.YER074W,4932.YER131W,4932.YGL123W,4932.YGL189C,4932.YGR027C,4932.YGR118W,4932.YHR021C,4932.YJL136C,4932.YJR123W,4932.YKR057W,4932.YLR048W,4932.YLR367W,4932.YLR388W,4932.YLR441C,4932.YMR143W,4932.YMR230W,4932.YNL007C,4932.YNL096C,4932.YOL040C,4932.YOR167C,4932.YOR182C,4932.YOR369C,4932.YPL081W	RPS11B,PAT1,RPS29B,RPS13,RPS17B,TMA20,RPS24A,RPS26B,RPS2,RPS26A,RPS25A,RPS23A,RPS27B,RPS21B,RPS5,RPS21A,RPS0B,RPS22B,RPS29A,RPS1A,RPS16A,RPS10B,SIS1,RPS7B,RPS15,RPS28A,RPS30B,RPS12,RPS9A
GO:0030687	Preribosome, large subunit precursor	32	84	0.43	0.00041	4932.YBL027W,4932.YBR267W,4932.YCL054W,4932.YDL136W,4932.YDR101C,4932.YDR500C,4932.YER002W,4932.YER006W,4932.YER126C,4932.YFR001W,4932.YGL029W,4932.YGL076C,4932.YGL078C,4932.YGL103W,4932.YHL001W,4932.YHR088W,4932.YHR170W,4932.YIR026C,4932.YKL009W,4932.YKR081C,4932.YLL008W,4932.YLR009W,4932.YLR074C,4932.YLR185W,4932.YLR221C,4932.YMR290C,4932.YNL002C,4932.YNL110C,4932.YNL227C,4932.YNR053C,4932.YOR2…	RPL19B,REI1,SPB1,RPL35B,ARX1,RPL37B,NOP16,NUG1,NSA2,LOC1,CGR1,RPL7A,DBP3,RPL28,RPL14B,RPF1,NMD3,YVH1,MRT4,RPF2,DRS1,RLP24,BUD20,RPL37A,RSA3,HAS1,RLP7,NOP15,JJJ1,NOG2,RRS1,NOP4
GO:0030684	Preribosome	52	182	0.3	0.00081	4932.YBL027W,4932.YBR048W,4932.YBR267W,4932.YCL054W,4932.YCL059C,4932.YDL014W,4932.YDL060W,4932.YDL136W,4932.YDR064W,4932.YDR101C,4932.YDR500C,4932.YEL026W,4932.YER002W,4932.YER006W,4932.YER082C,4932.YER126C,4932.YFR001W,4932.YGL029W,4932.YGL076C,4932.YGL078C,4932.YGL103W,4932.YGL123W,4932.YHL001W,4932.YHR088W,4932.YHR170W,4932.YIR026C,4932.YJR123W,4932.YKL009W,4932.YKL099C,4932.YKR081C,4932.YLL0…	RPL19B,RPS11B,REI1,SPB1,KRR1,NOP1,TSR1,RPL35B,RPS13,ARX1,RPL37B,SNU13,NOP16,NUG1,UTP7,NSA2,LOC1,CGR1,RPL7A,DBP3,RPL28,RPS2,RPL14B,RPF1,NMD3,YVH1,RPS5,MRT4,UTP11,RPF2,DRS1,RLP24,RPS0B,BUD20,CBF5,RPL37A,NOP56,RSA3,RPS1A,RPS16A,HAS1,RLP7,RPS7B,NOP15,NOP13,JJJ1,NOG2,PNO1,RRS1,NOP58,NOP4,RPS9A
GO:0015935	Small ribosomal subunit	32	97	0.36	0.0037	4932.YBL090W,4932.YBR048W,4932.YBR146W,4932.YCR077C,4932.YDL061C,4932.YDR064W,4932.YDR447C,4932.YER007C-A,4932.YER074W,4932.YER131W,4932.YGL123W,4932.YGL189C,4932.YGR027C,4932.YGR118W,4932.YHR021C,4932.YJL136C,4932.YJR123W,4932.YKR057W,4932.YLR048W,4932.YLR367W,4932.YLR388W,4932.YLR441C,4932.YMR143W,4932.YMR230W,4932.YNL007C,4932.YNL081C,4932.YNL096C,4932.YOL040C,4932.YOR167C,4932.YOR182C,4932.YO…	MRP21,RPS11B,MRPS9,PAT1,RPS29B,RPS13,RPS17B,TMA20,RPS24A,RPS26B,RPS2,RPS26A,RPS25A,RPS23A,RPS27B,RPS21B,RPS5,RPS21A,RPS0B,RPS22B,RPS29A,RPS1A,RPS16A,RPS10B,SIS1,SWS2,RPS7B,RPS15,RPS28A,RPS30B,RPS12,RPS9A
GO:0036464	Cytoplasmic ribonucleoprotein granule	38	126	0.33	0.0039	4932.YBR072W,4932.YBR094W,4932.YBR160W,4932.YCL011C,4932.YCL037C,4932.YCR077C,4932.YDL165W,4932.YDL167C,4932.YDR172W,4932.YDR432W,4932.YDR502C,4932.YDR533C,4932.YEL015W,4932.YFL045C,4932.YGL009C,4932.YGR234W,4932.YIR026C,4932.YKL035W,4932.YKL056C,4932.YKL081W,4932.YKL181W,4932.YKL204W,4932.YLR244C,4932.YLR270W,4932.YMR260C,4932.YNL016W,4932.YNL085W,4932.YNL118C,4932.YNL157W,4932.YNL161W,4932.YNL2…	HSP26,PBY1,CDC28,GBP2,SRO9,PAT1,CDC36,NRP1,SUP35,NPL3,SAM2,HSP31,EDC3,SEC53,LEU1,YHB1,YVH1,UGP1,TMA19,TEF4,PRS1,EAP1,MAP1,DCS1,TIF11,PUB1,MKT1,DCP2,IGO1,CBK1,SSB2,CAF40,BRE5,DCS2,RPS30B,DED1,CPA1,RQC2
GO:0005634	Nucleus	391	2331	0.07	0.0047	4932.YAL005C,4932.YAL043C,4932.YAR027W,4932.YAR042W,4932.YBL001C,4932.YBL010C,4932.YBL031W,4932.YBL035C,4932.YBL041W,4932.YBL056W,4932.YBL059C-A,4932.YBR009C,4932.YBR030W,4932.YBR031W,4932.YBR072W,4932.YBR081C,4932.YBR085C-A,4932.YBR088C,4932.YBR103W,4932.YBR114W,4932.YBR117C,4932.YBR145W,4932.YBR150C,4932.YBR160W,4932.YBR170C,4932.YBR173C,4932.YBR198C,4932.YBR202W,4932.YBR233W,4932.YBR245C,4932.…	SSA1,PTA1,UIP3,SWH1,ECM15,YBL010C,SHE1,POL12,PRE7,PTC3,CMC2,HHF1,RKM3,RPL4A,HSP26,SPT7,YBR085C-A,POL30,SIF2,RAD16,TKL2,ADH5,TBS1,CDC28,NPL4,UMP1,TAF5,MCM7,PBP2,ISW1,DUT1,HSM3,DPB3,PAF1,SNF5,GBP2,DCC1,KCC4,RNQ1,APA1,SPB1,KRR1,TAF2,YCR051W,CTR86,BUD31,HCM1,PAT1,CSM1,RPT2,NOP1,PRP11,TSR1,SYO1,TMA17,IWR1,YDL124W,RPN5,CDC36,TRM8,NHP2,PSF1,RAD28,RPS13,MSH6,GRX3,ARX1,PDS1,TRM1,TAF12,HOM2,MSS116,CIA1,RTT…
GO:0010494	Cytoplasmic stress granule	29	90	0.35	0.0089	4932.YBR072W,4932.YBR160W,4932.YCL011C,4932.YCL037C,4932.YCR077C,4932.YDL167C,4932.YDR172W,4932.YDR432W,4932.YDR502C,4932.YDR533C,4932.YFL045C,4932.YGL009C,4932.YGR234W,4932.YIR026C,4932.YKL035W,4932.YKL056C,4932.YKL081W,4932.YKL181W,4932.YKL204W,4932.YLR244C,4932.YMR260C,4932.YNL016W,4932.YNL085W,4932.YNL161W,4932.YNL209W,4932.YOR182C,4932.YOR204W,4932.YOR303W,4932.YPL009C	HSP26,CDC28,GBP2,SRO9,PAT1,NRP1,SUP35,NPL3,SAM2,HSP31,SEC53,LEU1,YHB1,YVH1,UGP1,TMA19,TEF4,PRS1,EAP1,MAP1,TIF11,PUB1,MKT1,CBK1,SSB2,RPS30B,DED1,CPA1,RQC2
GO:0099080	Supramolecular complex	57	249	0.21	0.0364	4932.YAL029C,4932.YBL031W,4932.YBR072W,4932.YBR094W,4932.YBR160W,4932.YCL011C,4932.YCL037C,4932.YCR077C,4932.YCR086W,4932.YDL165W,4932.YDL167C,4932.YDR129C,4932.YDR172W,4932.YDR432W,4932.YDR502C,4932.YDR532C,4932.YDR533C,4932.YEL015W,4932.YFL045C,4932.YGL009C,4932.YGL061C,4932.YGL086W,4932.YGR080W,4932.YGR234W,4932.YIL034C,4932.YIR026C,4932.YKL007W,4932.YKL035W,4932.YKL056C,4932.YKL079W,4932.YKL0…	MYO4,SHE1,HSP26,PBY1,CDC28,GBP2,SRO9,PAT1,CSM1,CDC36,NRP1,SAC6,SUP35,NPL3,SAM2,KRE28,HSP31,EDC3,SEC53,LEU1,DUO1,MAD1,TWF1,YHB1,CAP2,YVH1,CAP1,UGP1,TMA19,SMY1,TEF4,PRS1,EAP1,STU2,CBF5,MAP1,DCS1,CMG1,NKP2,AIP1,CEP3,TIF11,PUB1,MKT1,DCP2,IGO1,CBK1,SSB2,CAF40,BRE5,BUB3,DCS2,RPS30B,DED1,CPA1,RQC2,HRR25

## Sheet: G1vsG3 enrichment.Component
#term ID	term description	observed gene count	background gene count	strength	false discovery rate	matching proteins in your network (IDs)	matching proteins in your network (labels)
GO:0110165	Cellular anatomical entity	280	5509	0.08	1.39e-13	4932.Q0085,4932.Q0250,4932.YBL015W,4932.YBL018C,4932.YBL029C-A,4932.YBL030C,4932.YBL042C,4932.YBL045C,4932.YBL056W,4932.YBL059C-A,4932.YBL064C,4932.YBL075C,4932.YBL078C,4932.YBL099W,4932.YBL106C,4932.YBL107C,4932.YBR006W,4932.YBR024W,4932.YBR026C,4932.YBR030W,4932.YBR053C,4932.YBR054W,4932.YBR056W,4932.YBR059C,4932.YBR072W,4932.YBR085C-A,4932.YBR092C,4932.YBR117C,4932.YBR120C,4932.YBR126C,4932.YB…	ATP6,COX2,ACH1,POP8,YBL029C-A,PET9,FUI1,COR1,PTC3,CMC2,PRX1,SSA3,ATG8,ATP1,SRO77,MIX23,UGA2,SCO2,ETR1,RKM3,YBR053C,YRO2,YBR056W,AKL1,HSP26,YBR085C-A,PHO3,TKL2,CBP6,TPS1,YBR137W,ARA1,TBS1,SSE2,NPL4,UMP1,EHT1,SDS24,PPS1,RNQ1,SRO9,GLK1,APA1,CHA1,PRP11,TSR1,RPS29B,RPP1A,TMA17,YDL121C,YDL124W,STF1,INH1,GGC1,TRM8,NHP2,SHR3,HBT1,SNQ2,VPS54,HEM13,PST1,FMP16,TPS2,HSP42,HSP78,ATP5,RAD34,ASP1,TIM11,HXT6,ATP…
GO:0005737	Cytoplasm	247	4380	0.12	1.46e-12	4932.Q0085,4932.Q0250,4932.YBL015W,4932.YBL018C,4932.YBL030C,4932.YBL042C,4932.YBL045C,4932.YBL056W,4932.YBL059C-A,4932.YBL064C,4932.YBL075C,4932.YBL078C,4932.YBL099W,4932.YBL106C,4932.YBL107C,4932.YBR006W,4932.YBR024W,4932.YBR026C,4932.YBR030W,4932.YBR054W,4932.YBR056W,4932.YBR059C,4932.YBR072W,4932.YBR085C-A,4932.YBR092C,4932.YBR117C,4932.YBR120C,4932.YBR126C,4932.YBR137W,4932.YBR149W,4932.YBR1…	ATP6,COX2,ACH1,POP8,PET9,FUI1,COR1,PTC3,CMC2,PRX1,SSA3,ATG8,ATP1,SRO77,MIX23,UGA2,SCO2,ETR1,RKM3,YRO2,YBR056W,AKL1,HSP26,YBR085C-A,PHO3,TKL2,CBP6,TPS1,YBR137W,ARA1,TBS1,SSE2,NPL4,UMP1,EHT1,SDS24,RNQ1,SRO9,GLK1,APA1,CHA1,TSR1,RPS29B,RPP1A,TMA17,YDL121C,YDL124W,STF1,INH1,GGC1,SHR3,HBT1,SNQ2,VPS54,HEM13,PST1,FMP16,TPS2,HSP42,HSP78,ATP5,RAD34,ASP1,TIM11,HXT6,ATP17,ATO3,RPL37B,QCR7,HSP31,GLC3,URA3,RIP…
GO:0005622	Intracellular	270	5255	0.08	5.65e-11	4932.Q0085,4932.Q0250,4932.YBL015W,4932.YBL018C,4932.YBL030C,4932.YBL042C,4932.YBL045C,4932.YBL056W,4932.YBL059C-A,4932.YBL064C,4932.YBL075C,4932.YBL078C,4932.YBL099W,4932.YBL106C,4932.YBL107C,4932.YBR006W,4932.YBR024W,4932.YBR026C,4932.YBR030W,4932.YBR054W,4932.YBR056W,4932.YBR059C,4932.YBR072W,4932.YBR085C-A,4932.YBR092C,4932.YBR117C,4932.YBR120C,4932.YBR126C,4932.YBR137W,4932.YBR149W,4932.YBR1…	ATP6,COX2,ACH1,POP8,PET9,FUI1,COR1,PTC3,CMC2,PRX1,SSA3,ATG8,ATP1,SRO77,MIX23,UGA2,SCO2,ETR1,RKM3,YRO2,YBR056W,AKL1,HSP26,YBR085C-A,PHO3,TKL2,CBP6,TPS1,YBR137W,ARA1,TBS1,SSE2,NPL4,UMP1,EHT1,SDS24,PPS1,RNQ1,SRO9,GLK1,APA1,CHA1,PRP11,TSR1,RPS29B,RPP1A,TMA17,YDL121C,YDL124W,STF1,INH1,GGC1,TRM8,NHP2,SHR3,HBT1,SNQ2,VPS54,HEM13,PST1,FMP16,TPS2,HSP42,HSP78,ATP5,RAD34,ASP1,TIM11,HXT6,ATP17,ATO3,RPL37B,QCR…
GO:0005739	Mitochondrion	95	1159	0.28	3.98e-08	4932.Q0085,4932.Q0250,4932.YBL015W,4932.YBL030C,4932.YBL045C,4932.YBL059C-A,4932.YBL064C,4932.YBL099W,4932.YBL107C,4932.YBR006W,4932.YBR024W,4932.YBR026C,4932.YBR054W,4932.YBR056W,4932.YBR072W,4932.YBR120C,4932.YBR150C,4932.YBR170C,4932.YBR177C,4932.YCL064C,4932.YDL130W-A,4932.YDL181W,4932.YDL198C,4932.YDR011W,4932.YDR027C,4932.YDR070C,4932.YDR074W,4932.YDR258C,4932.YDR298C,4932.YDR322C-A,4932.YD…	ATP6,COX2,ACH1,PET9,COR1,CMC2,PRX1,ATP1,MIX23,UGA2,SCO2,ETR1,YRO2,YBR056W,HSP26,CBP6,TBS1,NPL4,EHT1,CHA1,STF1,INH1,GGC1,SNQ2,VPS54,FMP16,TPS2,HSP78,ATP5,TIM11,HXT6,ATP17,ATO3,QCR7,RIP1,FRD1,PIC2,ALD5,HXK1,COX4,ADH4,CTT1,NSR1,YHB1,ENO1,BIO2,OYE2,BAT1,YIA6,OM45,TDH1,MRPL8,QCR8,ACO2,TDH2,ATP2,BAT2,MAE1,TEF4,HOT13,MDH1,SDH1,UTH1,SDH2,RAX2,DIC1,SMC6,CCW14,CYB2,MSC1,AAC1,NDE1,ZRC1,COX5A,TOM7,DBP2,JJJ1,…
GO:0005740	Mitochondrial envelope	46	439	0.39	8.75e-06	4932.Q0085,4932.Q0250,4932.YBL030C,4932.YBL045C,4932.YBL059C-A,4932.YBL099W,4932.YBL107C,4932.YBR024W,4932.YBR056W,4932.YBR150C,4932.YBR170C,4932.YBR177C,4932.YDL198C,4932.YDR027C,4932.YDR298C,4932.YDR322C-A,4932.YDR377W,4932.YDR529C,4932.YEL024W,4932.YER053C,4932.YGL187C,4932.YIL006W,4932.YIL136W,4932.YJL166W,4932.YJR121W,4932.YKL084W,4932.YKL148C,4932.YKR042W,4932.YLL041C,4932.YLR348C,4932.YML0…	ATP6,COX2,PET9,COR1,CMC2,ATP1,MIX23,SCO2,YBR056W,TBS1,NPL4,EHT1,GGC1,VPS54,ATP5,TIM11,ATP17,QCR7,RIP1,PIC2,COX4,YIA6,OM45,QCR8,ATP2,HOT13,SDH1,UTH1,SDH2,DIC1,CYB2,AAC1,NDE1,ZRC1,COX5A,TOM7,ATP19,ATP4,ODC1,UIP4,MMT2,PDH1,YPR011C,AGC1,YPR098C,QCR2
GO:0031966	Mitochondrial membrane	42	400	0.39	2.9e-05	4932.Q0085,4932.Q0250,4932.YBL030C,4932.YBL045C,4932.YBL059C-A,4932.YBL099W,4932.YBR024W,4932.YBR150C,4932.YBR170C,4932.YBR177C,4932.YDL198C,4932.YDR027C,4932.YDR298C,4932.YDR322C-A,4932.YDR377W,4932.YDR529C,4932.YEL024W,4932.YER053C,4932.YGL187C,4932.YIL006W,4932.YIL136W,4932.YJL166W,4932.YJR121W,4932.YKL084W,4932.YKL148C,4932.YKR042W,4932.YLL041C,4932.YLR348C,4932.YMR056C,4932.YMR243C,4932.YNL0…	ATP6,COX2,PET9,COR1,CMC2,ATP1,SCO2,TBS1,NPL4,EHT1,GGC1,VPS54,ATP5,TIM11,ATP17,QCR7,RIP1,PIC2,COX4,YIA6,OM45,QCR8,ATP2,HOT13,SDH1,UTH1,SDH2,DIC1,AAC1,ZRC1,COX5A,TOM7,ATP19,ATP4,ODC1,UIP4,MMT2,PDH1,YPR011C,AGC1,YPR098C,QCR2
GO:0098800	Inner mitochondrial membrane protein complex	18	87	0.68	2.9e-05	4932.Q0085,4932.Q0250,4932.YBL045C,4932.YBL099W,4932.YDR298C,4932.YDR322C-A,4932.YDR377W,4932.YDR529C,4932.YEL024W,4932.YGL187C,4932.YJL166W,4932.YJR121W,4932.YKL148C,4932.YLL041C,4932.YNL052W,4932.YOL077W-A,4932.YPL078C,4932.YPR191W	ATP6,COX2,COR1,ATP1,ATP5,TIM11,ATP17,QCR7,RIP1,COX4,QCR8,ATP2,SDH1,SDH2,COX5A,ATP19,ATP4,QCR2
GO:0043229	Intracellular organelle	235	4619	0.08	6.13e-05	4932.Q0085,4932.Q0250,4932.YBL015W,4932.YBL018C,4932.YBL030C,4932.YBL042C,4932.YBL045C,4932.YBL056W,4932.YBL059C-A,4932.YBL064C,4932.YBL078C,4932.YBL099W,4932.YBL107C,4932.YBR006W,4932.YBR024W,4932.YBR026C,4932.YBR030W,4932.YBR054W,4932.YBR056W,4932.YBR072W,4932.YBR085C-A,4932.YBR092C,4932.YBR117C,4932.YBR120C,4932.YBR150C,4932.YBR170C,4932.YBR173C,4932.YBR177C,4932.YBR276C,4932.YCL028W,4932.YCL0…	ATP6,COX2,ACH1,POP8,PET9,FUI1,COR1,PTC3,CMC2,PRX1,ATG8,ATP1,MIX23,UGA2,SCO2,ETR1,RKM3,YRO2,YBR056W,HSP26,YBR085C-A,PHO3,TKL2,CBP6,TBS1,NPL4,UMP1,EHT1,PPS1,RNQ1,SRO9,APA1,CHA1,PRP11,TSR1,RPS29B,RPP1A,TMA17,YDL121C,YDL124W,STF1,INH1,GGC1,TRM8,NHP2,SHR3,SNQ2,VPS54,PST1,FMP16,TPS2,HSP42,HSP78,ATP5,RAD34,TIM11,HXT6,ATP17,ATO3,RPL37B,QCR7,HSP31,RIP1,VMA3,UTR2,FRD1,NOP16,NTF2,SBH2,MXR1,PIC2,GPP2,RGI1,AL…
GO:0005743	Mitochondrial inner membrane	30	257	0.44	0.00016	4932.Q0085,4932.Q0250,4932.YBL030C,4932.YBL045C,4932.YBL059C-A,4932.YBL099W,4932.YBR024W,4932.YDL198C,4932.YDR298C,4932.YDR322C-A,4932.YDR377W,4932.YDR529C,4932.YEL024W,4932.YER053C,4932.YGL187C,4932.YIL006W,4932.YJL166W,4932.YJR121W,4932.YKL148C,4932.YKR042W,4932.YLL041C,4932.YLR348C,4932.YMR056C,4932.YNL052W,4932.YOL077W-A,4932.YPL078C,4932.YPL134C,4932.YPR011C,4932.YPR021C,4932.YPR191W	ATP6,COX2,PET9,COR1,CMC2,ATP1,SCO2,GGC1,ATP5,TIM11,ATP17,QCR7,RIP1,PIC2,COX4,YIA6,QCR8,ATP2,SDH1,UTH1,SDH2,DIC1,AAC1,COX5A,ATP19,ATP4,ODC1,YPR011C,AGC1,QCR2
GO:0031967	Organelle envelope	50	581	0.3	0.00026	4932.Q0085,4932.Q0250,4932.YBL030C,4932.YBL045C,4932.YBL059C-A,4932.YBL099W,4932.YBL107C,4932.YBR024W,4932.YBR056W,4932.YBR150C,4932.YBR170C,4932.YBR177C,4932.YDL198C,4932.YDR027C,4932.YDR298C,4932.YDR322C-A,4932.YDR377W,4932.YDR529C,4932.YEL024W,4932.YER009W,4932.YER053C,4932.YGL187C,4932.YGR159C,4932.YIL006W,4932.YIL136W,4932.YJL166W,4932.YJR121W,4932.YKL084W,4932.YKL148C,4932.YKR042W,4932.YLL0…	ATP6,COX2,PET9,COR1,CMC2,ATP1,MIX23,SCO2,YBR056W,TBS1,NPL4,EHT1,GGC1,VPS54,ATP5,TIM11,ATP17,QCR7,RIP1,NTF2,PIC2,COX4,NSR1,YIA6,OM45,QCR8,ATP2,HOT13,SDH1,UTH1,SDH2,DIC1,CYB2,AAC1,NDE1,ZRC1,HAS1,LIP1,COX5A,TOM7,ATP19,ATP4,ODC1,UIP4,MMT2,PDH1,YPR011C,AGC1,YPR098C,QCR2
GO:0022626	Cytosolic ribosome	22	160	0.51	0.0003	4932.YDL061C,4932.YDL081C,4932.YDR500C,4932.YER131W,4932.YGL099W,4932.YGR034W,4932.YGR118W,4932.YHL001W,4932.YHR021C,4932.YHR141C,4932.YJL189W,4932.YJR123W,4932.YKR057W,4932.YLR009W,4932.YLR075W,4932.YLR185W,4932.YLR325C,4932.YLR388W,4932.YMR194W,4932.YNL014W,4932.YOR182C,4932.YPL081W	RPS29B,RPP1A,RPL37B,RPS26B,LSG1,RPL26B,RPS23A,RPL14B,RPS27B,RPL42B,RPL39,RPS5,RPS21A,RLP24,RPL10,RPL37A,RPL38,RPS29A,RPL36A,HEF3,RPS30B,RPS9A
GO:0005753	Mitochondrial proton-transporting ATP synthase complex	8	18	1.02	0.00036	4932.Q0085,4932.YBL099W,4932.YDR298C,4932.YDR322C-A,4932.YDR377W,4932.YJR121W,4932.YOL077W-A,4932.YPL078C	ATP6,ATP1,ATP5,TIM11,ATP17,ATP2,ATP19,ATP4
GO:0016469	Proton-transporting two-sector ATPase complex	10	33	0.85	0.00036	4932.Q0085,4932.YBL099W,4932.YDR298C,4932.YDR322C-A,4932.YDR377W,4932.YEL027W,4932.YJR121W,4932.YOL077W-A,4932.YPL078C,4932.YPR036W	ATP6,ATP1,ATP5,TIM11,ATP17,VMA3,ATP2,ATP19,ATP4,VMA13
GO:0070469	Respirasome	11	41	0.8	0.00036	4932.Q0250,4932.YBL045C,4932.YDR529C,4932.YEL024W,4932.YGL187C,4932.YJL166W,4932.YKL148C,4932.YLL041C,4932.YML054C,4932.YNL052W,4932.YPR191W	COX2,COR1,QCR7,RIP1,COX4,QCR8,SDH1,SDH2,CYB2,COX5A,QCR2
GO:0098803	Respiratory chain complex	10	35	0.83	0.00049	4932.Q0250,4932.YBL045C,4932.YDR529C,4932.YEL024W,4932.YGL187C,4932.YJL166W,4932.YKL148C,4932.YLL041C,4932.YNL052W,4932.YPR191W	COX2,COR1,QCR7,RIP1,COX4,QCR8,SDH1,SDH2,COX5A,QCR2
GO:0005746	Mitochondrial respirasome	10	37	0.8	0.00071	4932.Q0250,4932.YBL045C,4932.YDR529C,4932.YEL024W,4932.YGL187C,4932.YJL166W,4932.YKL148C,4932.YLL041C,4932.YNL052W,4932.YPR191W	COX2,COR1,QCR7,RIP1,COX4,QCR8,SDH1,SDH2,COX5A,QCR2
GO:0005829	Cytosol	62	845	0.23	0.00098	4932.YBL015W,4932.YBL018C,4932.YBL075C,4932.YBL078C,4932.YBR030W,4932.YBR056W,4932.YBR137W,4932.YBR149W,4932.YBR214W,4932.YCL028W,4932.YCL040W,4932.YDL061C,4932.YDL081C,4932.YDR027C,4932.YDR044W,4932.YDR500C,4932.YEL021W,4932.YEL047C,4932.YER131W,4932.YFL014W,4932.YFR053C,4932.YGL099W,4932.YGL220W,4932.YGR034W,4932.YGR118W,4932.YGR209C,4932.YGR234W,4932.YGR248W,4932.YGR254W,4932.YHL001W,4932.YHR0…	ACH1,POP8,SSA3,ATG8,RKM3,YBR056W,YBR137W,ARA1,SDS24,RNQ1,GLK1,RPS29B,RPP1A,VPS54,HEM13,RPL37B,URA3,FRD1,RPS26B,HSP12,HXK1,LSG1,BOL2,RPL26B,RPS23A,TRX2,YHB1,SOL4,ENO1,RPL14B,RPS27B,RPL42B,URM1,TDH1,RPL39,TDH2,RPS5,RPS21A,HSP104,RLP24,RPL10,IDP2,RPL37A,YPT6,RPL38,RPS29A,CAR2,PGM2,DDR48,RPL36A,HEF3,MLS1,JJJ1,EGO4,SPE2,ARG1,RPS30B,RPS9A,CAR1,RNY1,GYP5,YPR010C-A
GO:1990904	Ribonucleoprotein complex	43	519	0.29	0.0017	4932.YBL018C,4932.YCL037C,4932.YDL043C,4932.YDL060W,4932.YDL061C,4932.YDL081C,4932.YDL208W,4932.YDR500C,4932.YER002W,4932.YER082C,4932.YER131W,4932.YFR001W,4932.YGL029W,4932.YGL099W,4932.YGR034W,4932.YGR118W,4932.YHL001W,4932.YHR021C,4932.YHR088W,4932.YHR141C,4932.YJL063C,4932.YJL189W,4932.YJR123W,4932.YKR057W,4932.YKR060W,4932.YLR009W,4932.YLR075W,4932.YLR175W,4932.YLR185W,4932.YLR325C,4932.YLR3…	POP8,SRO9,PRP11,TSR1,RPS29B,RPP1A,NHP2,RPL37B,NOP16,UTP7,RPS26B,LOC1,CGR1,LSG1,RPL26B,RPS23A,RPL14B,RPS27B,RPF1,RPL42B,MRPL8,RPL39,RPS5,RPS21A,UTP30,RLP24,RPL10,CBF5,RPL37A,RPL38,RPS29A,RPL36A,TIF11,HAS1,NOP15,NOP13,JJJ1,NOB1,PNO1,RPS30B,RRS1,RPS9A,BRR1
GO:0000276	Mitochondrial proton-transporting ATP synthase complex, coupling factor F(o)	6	13	1.03	0.0031	4932.Q0085,4932.YDR298C,4932.YDR322C-A,4932.YDR377W,4932.YOL077W-A,4932.YPL078C	ATP6,ATP5,TIM11,ATP17,ATP19,ATP4
GO:0030684	Preribosome	21	182	0.43	0.0031	4932.YDL060W,4932.YDR500C,4932.YER002W,4932.YER082C,4932.YFR001W,4932.YGL029W,4932.YHL001W,4932.YHR088W,4932.YJR123W,4932.YKR060W,4932.YLR009W,4932.YLR175W,4932.YLR185W,4932.YMR290C,4932.YNL110C,4932.YNL175C,4932.YNL227C,4932.YOR056C,4932.YOR145C,4932.YOR294W,4932.YPL081W	TSR1,RPL37B,NOP16,UTP7,LOC1,CGR1,RPL14B,RPF1,RPS5,UTP30,RLP24,CBF5,RPL37A,HAS1,NOP15,NOP13,JJJ1,NOB1,PNO1,RRS1,RPS9A
GO:0033177	Proton-transporting two-sector ATPase complex, proton-transporting domain	7	20	0.91	0.0031	4932.Q0085,4932.YDR298C,4932.YDR322C-A,4932.YDR377W,4932.YEL027W,4932.YOL077W-A,4932.YPL078C	ATP6,ATP5,TIM11,ATP17,VMA3,ATP19,ATP4
GO:0070069	Cytochrome complex	8	28	0.83	0.0031	4932.Q0250,4932.YBL045C,4932.YDR529C,4932.YEL024W,4932.YGL187C,4932.YJL166W,4932.YNL052W,4932.YPR191W	COX2,COR1,QCR7,RIP1,COX4,QCR8,COX5A,QCR2
GO:0005840	Ribosome	26	260	0.37	0.0034	4932.YBR120C,4932.YDL061C,4932.YDL081C,4932.YDR500C,4932.YER131W,4932.YGL099W,4932.YGR034W,4932.YGR118W,4932.YGR280C,4932.YHL001W,4932.YHR021C,4932.YHR141C,4932.YJL063C,4932.YJL189W,4932.YJR123W,4932.YKL081W,4932.YKR057W,4932.YLR009W,4932.YLR075W,4932.YLR185W,4932.YLR325C,4932.YLR388W,4932.YMR194W,4932.YNL014W,4932.YOR182C,4932.YPL081W	CBP6,RPS29B,RPP1A,RPL37B,RPS26B,LSG1,RPL26B,RPS23A,PXR1,RPL14B,RPS27B,RPL42B,MRPL8,RPL39,RPS5,TEF4,RPS21A,RLP24,RPL10,RPL37A,RPL38,RPS29A,RPL36A,HEF3,RPS30B,RPS9A
GO:1990204	Oxidoreductase complex	9	41	0.71	0.0052	4932.YBL045C,4932.YDR529C,4932.YEL024W,4932.YER145C,4932.YJL166W,4932.YKL148C,4932.YLL041C,4932.YMR058W,4932.YPR191W	COR1,QCR7,RIP1,FTR1,QCR8,SDH1,SDH2,FET3,QCR2
GO:0005750	Mitochondrial respiratory chain complex III	5	11	1.03	0.0103	4932.YBL045C,4932.YDR529C,4932.YEL024W,4932.YJL166W,4932.YPR191W	COR1,QCR7,RIP1,QCR8,QCR2
GO:0098798	Mitochondrial protein complex	21	205	0.38	0.0103	4932.Q0085,4932.Q0250,4932.YBL045C,4932.YBL099W,4932.YBR170C,4932.YDR298C,4932.YDR322C-A,4932.YDR377W,4932.YDR529C,4932.YEL024W,4932.YGL187C,4932.YJL063C,4932.YJL166W,4932.YJR121W,4932.YKL148C,4932.YLL041C,4932.YNL052W,4932.YNL070W,4932.YOL077W-A,4932.YPL078C,4932.YPR191W	ATP6,COX2,COR1,ATP1,NPL4,ATP5,TIM11,ATP17,QCR7,RIP1,COX4,MRPL8,QCR8,ATP2,SDH1,SDH2,COX5A,TOM7,ATP19,ATP4,QCR2
GO:0030687	Preribosome, large subunit precursor	12	84	0.52	0.0142	4932.YDR500C,4932.YER002W,4932.YFR001W,4932.YGL029W,4932.YHL001W,4932.YHR088W,4932.YLR009W,4932.YLR185W,4932.YMR290C,4932.YNL110C,4932.YNL227C,4932.YOR294W	RPL37B,NOP16,LOC1,CGR1,RPL14B,RPF1,RLP24,RPL37A,HAS1,NOP15,JJJ1,RRS1
GO:0022625	Cytosolic large ribosomal subunit	12	85	0.52	0.0152	4932.YDL081C,4932.YDR500C,4932.YGL099W,4932.YGR034W,4932.YHL001W,4932.YHR141C,4932.YJL189W,4932.YLR009W,4932.YLR075W,4932.YLR185W,4932.YLR325C,4932.YMR194W	RPP1A,RPL37B,LSG1,RPL26B,RPL14B,RPL42B,RPL39,RLP24,RPL10,RPL37A,RPL38,RPL36A
GO:0044391	Ribosomal subunit	22	229	0.35	0.0154	4932.YDL061C,4932.YDL081C,4932.YDR500C,4932.YER131W,4932.YGL099W,4932.YGR034W,4932.YGR118W,4932.YHL001W,4932.YHR021C,4932.YHR141C,4932.YJL063C,4932.YJL189W,4932.YJR123W,4932.YKR057W,4932.YLR009W,4932.YLR075W,4932.YLR185W,4932.YLR325C,4932.YLR388W,4932.YMR194W,4932.YOR182C,4932.YPL081W	RPS29B,RPP1A,RPL37B,RPS26B,LSG1,RPL26B,RPS23A,RPL14B,RPS27B,RPL42B,MRPL8,RPL39,RPS5,RPS21A,RLP24,RPL10,RPL37A,RPL38,RPS29A,RPL36A,RPS30B,RPS9A

## Sheet: G1vs G4 enrichment.Component
#term ID	term description	observed gene count	background gene count	strength	false discovery rate	matching proteins in your network (IDs)	matching proteins in your network (labels)
GO:0110165	Cellular anatomical entity	338	5509	0.08	7.37e-17	4932.YAL005C,4932.YAL043C,4932.YAR027W,4932.YAR042W,4932.YBL015W,4932.YBL018C,4932.YBL029C-A,4932.YBL031W,4932.YBL035C,4932.YBL037W,4932.YBL040C,4932.YBL041W,4932.YBL047C,4932.YBL055C,4932.YBL056W,4932.YBL064C,4932.YBL066C,4932.YBL075C,4932.YBL078C,4932.YBL101C,4932.YBL107C,4932.YBR006W,4932.YBR053C,4932.YBR056W,4932.YBR059C,4932.YBR072W,4932.YBR081C,4932.YBR085C-A,4932.YBR088C,4932.YBR101C,4932.…	SSA1,PTA1,UIP3,SWH1,ACH1,POP8,YBL029C-A,SHE1,POL12,APL3,ERD2,PRE7,EDE1,YBL055C,PTC3,PRX1,SEF1,SSA3,ATG8,ECM21,MIX23,UGA2,YBR053C,YBR056W,AKL1,HSP26,SPT7,YBR085C-A,POL30,FES1,SIF2,RAD16,TKL2,TPS1,YBR137W,YBR139W,ARA1,TBS1,CDC28,YSY6,SSE2,NPL4,UMP1,EHT1,TAF5,MCM7,SDS24,YBP1,PBP2,ABD1,ISW1,HIS7,RGD1,HSM3,PAF1,SNF5,LSB5,GLK1,CHA1,TAF2,GPD1,RTK1,YDL057W,YET3,BUG1,TMA17,ATG20,IWR1,YDL124W,STF1,RPN5,STE…
GO:0005622	Intracellular	326	5255	0.08	2.2e-13	4932.YAL005C,4932.YAL043C,4932.YAR027W,4932.YAR042W,4932.YBL015W,4932.YBL018C,4932.YBL031W,4932.YBL035C,4932.YBL037W,4932.YBL040C,4932.YBL041W,4932.YBL047C,4932.YBL055C,4932.YBL056W,4932.YBL064C,4932.YBL066C,4932.YBL075C,4932.YBL078C,4932.YBL101C,4932.YBL107C,4932.YBR006W,4932.YBR056W,4932.YBR059C,4932.YBR072W,4932.YBR081C,4932.YBR085C-A,4932.YBR088C,4932.YBR101C,4932.YBR103W,4932.YBR114W,4932.YB…	SSA1,PTA1,UIP3,SWH1,ACH1,POP8,SHE1,POL12,APL3,ERD2,PRE7,EDE1,YBL055C,PTC3,PRX1,SEF1,SSA3,ATG8,ECM21,MIX23,UGA2,YBR056W,AKL1,HSP26,SPT7,YBR085C-A,POL30,FES1,SIF2,RAD16,TKL2,TPS1,YBR137W,YBR139W,ARA1,TBS1,CDC28,YSY6,SSE2,NPL4,UMP1,EHT1,TAF5,MCM7,SDS24,YBP1,PBP2,ABD1,ISW1,HIS7,RGD1,HSM3,PAF1,SNF5,LSB5,GLK1,CHA1,TAF2,GPD1,RTK1,YET3,BUG1,TMA17,ATG20,IWR1,YDL124W,STF1,RPN5,STE7,ENT1,INH1,GDH2,HBT1,GYP7…
GO:0005737	Cytoplasm	277	4380	0.09	7.12e-07	4932.YAL005C,4932.YAR027W,4932.YAR042W,4932.YBL015W,4932.YBL018C,4932.YBL031W,4932.YBL037W,4932.YBL040C,4932.YBL041W,4932.YBL047C,4932.YBL055C,4932.YBL056W,4932.YBL064C,4932.YBL075C,4932.YBL078C,4932.YBL101C,4932.YBL107C,4932.YBR006W,4932.YBR056W,4932.YBR059C,4932.YBR072W,4932.YBR081C,4932.YBR085C-A,4932.YBR101C,4932.YBR117C,4932.YBR126C,4932.YBR137W,4932.YBR139W,4932.YBR149W,4932.YBR150C,4932.YB…	SSA1,UIP3,SWH1,ACH1,POP8,SHE1,APL3,ERD2,PRE7,EDE1,YBL055C,PTC3,PRX1,SSA3,ATG8,ECM21,MIX23,UGA2,YBR056W,AKL1,HSP26,SPT7,YBR085C-A,FES1,TKL2,TPS1,YBR137W,YBR139W,ARA1,TBS1,CDC28,YSY6,SSE2,NPL4,UMP1,EHT1,MCM7,SDS24,YBP1,PBP2,ABD1,HIS7,RGD1,HSM3,SNF5,LSB5,GLK1,CHA1,GPD1,RTK1,YET3,BUG1,TMA17,ATG20,IWR1,YDL124W,STF1,RPN5,STE7,ENT1,INH1,GDH2,HBT1,GYP7,NTH1,VPS54,MIX14,PST1,OCA6,FMP16,TPS2,SED1,GIS1,MSH6…
GO:0005829	Cytosol	72	845	0.22	0.0049	4932.YAL005C,4932.YBL015W,4932.YBL018C,4932.YBL041W,4932.YBL075C,4932.YBL078C,4932.YBL101C,4932.YBR056W,4932.YBR101C,4932.YBR137W,4932.YBR149W,4932.YBR214W,4932.YBR236C,4932.YBR272C,4932.YBR289W,4932.YCL034W,4932.YCL040W,4932.YDL022W,4932.YDL113C,4932.YDL147W,4932.YDL234C,4932.YDR027C,4932.YDR096W,4932.YDR141C,4932.YDR172W,4932.YDR189W,4932.YDR295C,4932.YDR358W,4932.YER175C,4932.YFL014W,4932.YFR0…	SSA1,ACH1,POP8,PRE7,SSA3,ATG8,ECM21,YBR056W,FES1,YBR137W,ARA1,SDS24,ABD1,HSM3,SNF5,LSB5,GLK1,GPD1,ATG20,RPN5,GYP7,VPS54,GIS1,DOP1,SUP35,SLY1,HDA2,GGA1,TMT1,HSP12,HXK1,PTI1,SOL4,ENO1,RPN1,SLT2,CST6,RPN2,BET4,TDH1,NMD5,YKL069W,OXP1,NUP133,DNM1,HSP104,FRA1,LOT6,IDP2,VIP1,COG8,TAP42,PDS5,PGM2,ADE17,DDR48,MLS1,EGO4,ROD1,VPS5,LDB19,MUK1,BRO1,GLR1,PNG1,ATG21,VPS30,RNY1,KAP120,HRR25,GYP5,SRO7

## Sheet: G1vsG2 Up
#term ID	term description	observed gene count	background gene count	strength	false discovery rate	matching proteins in your network (IDs)	matching proteins in your network (labels)
GO:0110165	Cellular anatomical entity	447	5509	0.07	4.52e-21	4932.YAL005C,4932.YAL043C,4932.YAR027W,4932.YAR042W,4932.YBL001C,4932.YBL010C,4932.YBL015W,4932.YBL029C-A,4932.YBL031W,4932.YBL035C,4932.YBL037W,4932.YBL041W,4932.YBL045C,4932.YBL047C,4932.YBL055C,4932.YBL056W,4932.YBL059C-A,4932.YBL064C,4932.YBL075C,4932.YBL078C,4932.YBL101C,4932.YBL104C,4932.YBR006W,4932.YBR026C,4932.YBR030W,4932.YBR035C,4932.YBR053C,4932.YBR056W,4932.YBR059C,4932.YBR072W,4932.…	SSA1,PTA1,UIP3,SWH1,ECM15,YBL010C,ACH1,YBL029C-A,SHE1,POL12,APL3,PRE7,COR1,EDE1,YBL055C,PTC3,CMC2,PRX1,SSA3,ATG8,ECM21,SEA4,UGA2,ETR1,RKM3,PDX3,YBR053C,YBR056W,AKL1,HSP26,PFF1,SPT7,YBR085C-A,IST2,POL30,PBY1,FES1,SIF2,AIM3,CMD1,RAD16,TKL2,TPS1,YBR137W,YBR139W,MRPS9,ARA1,TBS1,CDC28,YSY6,SSE2,NPL4,UMP1,EHT1,TAF5,MCM7,SDS24,YBP1,PBP2,ISW1,HIS7,RGD1,SDH8,HSM3,DPB3,PAF1,SNF5,DCC1,KCC4,LSB5,GLK1,CHA1,BP…
GO:0005622	Intracellular	435	5255	0.08	2.13e-19	4932.YAL005C,4932.YAL043C,4932.YAR027W,4932.YAR042W,4932.YBL001C,4932.YBL010C,4932.YBL015W,4932.YBL031W,4932.YBL035C,4932.YBL037W,4932.YBL041W,4932.YBL045C,4932.YBL047C,4932.YBL055C,4932.YBL056W,4932.YBL059C-A,4932.YBL064C,4932.YBL075C,4932.YBL078C,4932.YBL101C,4932.YBL104C,4932.YBR006W,4932.YBR026C,4932.YBR030W,4932.YBR035C,4932.YBR056W,4932.YBR059C,4932.YBR072W,4932.YBR074W,4932.YBR081C,4932.YB…	SSA1,PTA1,UIP3,SWH1,ECM15,YBL010C,ACH1,SHE1,POL12,APL3,PRE7,COR1,EDE1,YBL055C,PTC3,CMC2,PRX1,SSA3,ATG8,ECM21,SEA4,UGA2,ETR1,RKM3,PDX3,YBR056W,AKL1,HSP26,PFF1,SPT7,YBR085C-A,IST2,POL30,PBY1,FES1,SIF2,AIM3,CMD1,RAD16,TKL2,TPS1,YBR137W,YBR139W,MRPS9,ARA1,TBS1,CDC28,YSY6,SSE2,NPL4,UMP1,EHT1,TAF5,MCM7,SDS24,YBP1,PBP2,ISW1,HIS7,RGD1,SDH8,HSM3,DPB3,PAF1,SNF5,DCC1,KCC4,LSB5,GLK1,CHA1,BPH1,TAF2,CTR86,HCM1…
GO:0005737	Cytoplasm	378	4380	0.1	7.52e-13	4932.YAL005C,4932.YAR027W,4932.YAR042W,4932.YBL001C,4932.YBL015W,4932.YBL031W,4932.YBL037W,4932.YBL041W,4932.YBL045C,4932.YBL047C,4932.YBL055C,4932.YBL056W,4932.YBL059C-A,4932.YBL064C,4932.YBL075C,4932.YBL078C,4932.YBL101C,4932.YBL104C,4932.YBR006W,4932.YBR026C,4932.YBR030W,4932.YBR035C,4932.YBR056W,4932.YBR059C,4932.YBR072W,4932.YBR074W,4932.YBR081C,4932.YBR085C-A,4932.YBR086C,4932.YBR094W,4932.…	SSA1,UIP3,SWH1,ECM15,ACH1,SHE1,APL3,PRE7,COR1,EDE1,YBL055C,PTC3,CMC2,PRX1,SSA3,ATG8,ECM21,SEA4,UGA2,ETR1,RKM3,PDX3,YBR056W,AKL1,HSP26,PFF1,SPT7,YBR085C-A,IST2,PBY1,FES1,AIM3,CMD1,TKL2,TPS1,YBR137W,YBR139W,MRPS9,ARA1,TBS1,CDC28,YSY6,SSE2,NPL4,UMP1,EHT1,MCM7,SDS24,YBP1,PBP2,HIS7,RGD1,SDH8,HSM3,SNF5,KCC4,LSB5,GLK1,CHA1,BPH1,CTR86,HCM1,TRX3,RPT2,NPC2,YET3,BUG1,QRI7,TMA17,ATG20,IWR1,YDL124W,STF1,RPN5,…
GO:0005856	Cytoskeleton	40	242	0.38	0.0003	4932.YBL031W,4932.YBL047C,4932.YBR108W,4932.YBR109C,4932.YBR160W,4932.YBR260C,4932.YCL024W,4932.YCL034W,4932.YCR086W,4932.YDR113C,4932.YDR129C,4932.YDR171W,4932.YDR356W,4932.YDR388W,4932.YDR532C,4932.YGL086W,4932.YGR080W,4932.YGR086C,4932.YHR023W,4932.YIL034C,4932.YIL106W,4932.YIR003W,4932.YJL020C,4932.YKL007W,4932.YKL079W,4932.YLL003W,4932.YLR045C,4932.YLR319C,4932.YLR337C,4932.YLR410W,4932.YMR0…	SHE1,EDE1,AIM3,CMD1,CDC28,RGD1,KCC4,LSB5,CSM1,PDS1,SAC6,HSP42,SPC110,RVS167,KRE28,MAD1,TWF1,PIL1,MYO1,CAP2,MOB1,AIM21,BBC1,CAP1,SMY1,SFI1,STU2,BUD6,VRP1,VIP1,AIP1,BNI4,SLA2,ARP8,SCD5,NUD1,LSP1,HRR25,BBP1,PIN3
GO:0030479	Actin cortical patch	16	58	0.61	0.0024	4932.YBL047C,4932.YBR108W,4932.YBR260C,4932.YCL034W,4932.YDR129C,4932.YDR388W,4932.YGR080W,4932.YIL034C,4932.YIR003W,4932.YJL020C,4932.YKL007W,4932.YLR337C,4932.YMR092C,4932.YNL243W,4932.YOR329C,4932.YPR154W	EDE1,AIM3,RGD1,LSB5,SAC6,RVS167,TWF1,CAP2,AIM21,BBC1,CAP1,VRP1,AIP1,SLA2,SCD5,PIN3
GO:0030863	Cortical cytoskeleton	18	73	0.56	0.0024	4932.YBL047C,4932.YBR108W,4932.YBR260C,4932.YCL034W,4932.YDR129C,4932.YDR388W,4932.YGR080W,4932.YGR086C,4932.YIL034C,4932.YIR003W,4932.YJL020C,4932.YKL007W,4932.YLR337C,4932.YMR092C,4932.YNL243W,4932.YOR329C,4932.YPL004C,4932.YPR154W	EDE1,AIM3,RGD1,LSB5,SAC6,RVS167,TWF1,PIL1,CAP2,AIM21,BBC1,CAP1,VRP1,AIP1,SLA2,SCD5,LSP1,PIN3
GO:0043229	Intracellular organelle	356	4619	0.05	0.0043	4932.YAL005C,4932.YAL043C,4932.YAR027W,4932.YAR042W,4932.YBL001C,4932.YBL010C,4932.YBL015W,4932.YBL031W,4932.YBL035C,4932.YBL037W,4932.YBL041W,4932.YBL045C,4932.YBL047C,4932.YBL056W,4932.YBL059C-A,4932.YBL064C,4932.YBL078C,4932.YBL104C,4932.YBR006W,4932.YBR026C,4932.YBR030W,4932.YBR035C,4932.YBR056W,4932.YBR072W,4932.YBR074W,4932.YBR081C,4932.YBR085C-A,4932.YBR086C,4932.YBR088C,4932.YBR094W,4932.…	SSA1,PTA1,UIP3,SWH1,ECM15,YBL010C,ACH1,SHE1,POL12,APL3,PRE7,COR1,EDE1,PTC3,CMC2,PRX1,ATG8,SEA4,UGA2,ETR1,RKM3,PDX3,YBR056W,HSP26,PFF1,SPT7,YBR085C-A,IST2,POL30,PBY1,SIF2,AIM3,CMD1,RAD16,TKL2,YBR139W,MRPS9,TBS1,CDC28,YSY6,NPL4,UMP1,EHT1,TAF5,MCM7,PBP2,ISW1,RGD1,SDH8,HSM3,DPB3,PAF1,SNF5,DCC1,KCC4,LSB5,CHA1,BPH1,TAF2,CTR86,HCM1,TRX3,CSM1,RPT2,NPC2,YET3,BUG1,QRI7,TMA17,ATG20,IWR1,YDL124W,STF1,RPN5,EN…
GO:0005829	Cytosol	88	845	0.18	0.007	4932.YAL005C,4932.YBL001C,4932.YBL015W,4932.YBL041W,4932.YBL075C,4932.YBL078C,4932.YBL101C,4932.YBR030W,4932.YBR056W,4932.YBR101C,4932.YBR137W,4932.YBR149W,4932.YBR214W,4932.YBR272C,4932.YBR289W,4932.YCL034W,4932.YCL040W,4932.YCR032W,4932.YDL007W,4932.YDL113C,4932.YDL147W,4932.YDL234C,4932.YDR027C,4932.YDR141C,4932.YDR172W,4932.YDR189W,4932.YDR267C,4932.YDR358W,4932.YDR363W-A,4932.YDR388W,4932.YE…	SSA1,ECM15,ACH1,PRE7,SSA3,ATG8,ECM21,RKM3,YBR056W,FES1,YBR137W,ARA1,SDS24,HSM3,SNF5,LSB5,GLK1,BPH1,RPT2,ATG20,RPN5,GYP7,VPS54,DOP1,SUP35,SLY1,CIA1,GGA1,SEM1,RVS167,GPA2,SAK1,TMT1,HSP12,HXK1,RPT6,SEC9,PTI1,SOL4,ENO1,OSH7,RPN1,CST6,RPN2,BET4,TDH1,PEP8,ALY2,NMD5,YKL069W,OXP1,NUP133,DNM1,HSP104,FRA1,LOT6,IDP2,IMH1,VIP1,COG8,TAP42,PDS5,VPS20,PGM2,VTI1,PEP5,UBP15,SIS1,SIW14,MLS1,GOR1,EGO4,ROD1,VPS5,FDH…
GO:0015629	Actin cytoskeleton	17	82	0.48	0.0121	4932.YBL047C,4932.YBR108W,4932.YBR260C,4932.YCL034W,4932.YDR129C,4932.YDR388W,4932.YGR080W,4932.YHR023W,4932.YIL034C,4932.YIR003W,4932.YJL020C,4932.YKL007W,4932.YLR337C,4932.YMR092C,4932.YNL243W,4932.YOR329C,4932.YPR154W	EDE1,AIM3,RGD1,LSB5,SAC6,RVS167,TWF1,MYO1,CAP2,AIM21,BBC1,CAP1,VRP1,AIP1,SLA2,SCD5,PIN3
GO:1902494	Catalytic complex	74	699	0.19	0.0141	4932.YBL035C,4932.YBL041W,4932.YBL045C,4932.YBR081C,4932.YBR103W,4932.YBR114W,4932.YBR126C,4932.YBR160W,4932.YBR170C,4932.YBR198C,4932.YBR245C,4932.YBR278W,4932.YBR279W,4932.YBR289W,4932.YCR042C,4932.YDL007W,4932.YDL115C,4932.YDL147W,4932.YDR074W,4932.YDR131C,4932.YDR145W,4932.YDR178W,4932.YDR363W-A,4932.YDR529C,4932.YEL024W,4932.YEL056W,4932.YER020W,4932.YER021W,4932.YER054C,4932.YER059W,4932.YG…	POL12,PRE7,COR1,SPT7,SIF2,RAD16,TPS1,CDC28,NPL4,TAF5,ISW1,DPB3,PAF1,SNF5,TAF2,RPT2,IWR1,RPN5,TPS2,YDR131C,TAF12,SDH4,SEM1,QCR7,RIP1,HAT2,GPA2,RPN3,GIP2,PCL6,RPT6,MMS2,HOS2,SIP2,GSC2,ENO1,RPN1,PCL7,RPN2,BET4,QCR8,SIS2,USA1,CMP2,TSL1,MTF1,TPS3,GLC8,HDA1,VAC7,POL1,YAF9,EAF7,STB1,FIG4,SIN3,DIS3,CTR9,SGT1,LEO1,ARP8,HAT1,PHO85,VPS30,UME1,RRD2,CET1,HFI1,CCL1,RDS3,RPN7,NAT3,AOS1,QCR2
GO:0005938	Cell cortex	26	168	0.35	0.0163	4932.YBL047C,4932.YBR086C,4932.YBR108W,4932.YBR260C,4932.YCL024W,4932.YCL034W,4932.YDR129C,4932.YDR388W,4932.YGR080W,4932.YGR086C,4932.YHR001W,4932.YHR158C,4932.YIL034C,4932.YIR003W,4932.YJL020C,4932.YKL007W,4932.YLR045C,4932.YLR319C,4932.YLR337C,4932.YMR092C,4932.YNL161W,4932.YNL233W,4932.YNL243W,4932.YOR329C,4932.YPL004C,4932.YPR154W	EDE1,IST2,AIM3,RGD1,KCC4,LSB5,SAC6,RVS167,TWF1,PIL1,OSH7,KEL1,CAP2,AIM21,BBC1,CAP1,STU2,BUD6,VRP1,AIP1,CBK1,BNI4,SLA2,SCD5,LSP1,PIN3
GO:0000228	Nuclear chromosome	41	326	0.26	0.0172	4932.YBL035C,4932.YBR103W,4932.YBR202W,4932.YBR245C,4932.YBR278W,4932.YBR289W,4932.YCR065W,4932.YCR086W,4932.YDR013W,4932.YDR289C,4932.YDR325W,4932.YDR532C,4932.YER111C,4932.YFL008W,4932.YGL086W,4932.YGL194C,4932.YGL207W,4932.YGR163W,4932.YJL074C,4932.YLR045C,4932.YLR135W,4932.YLR263W,4932.YLR288C,4932.YMR076C,4932.YMR167W,4932.YMR168C,4932.YMR219W,4932.YNL021W,4932.YNL102W,4932.YNL107W,4932.YNL2…	POL12,SIF2,MCM7,ISW1,DPB3,SNF5,HCM1,CSM1,PSF1,RTT103,YCG1,KRE28,SWI4,SMC1,MAD1,HOS2,SPT16,GTR2,SMC3,STU2,SLX4,RED1,MEC3,PDS5,MLH1,CEP3,ESC1,HDA1,POL1,YAF9,RAD50,STB1,SIN3,TOP1,MSH2,BUB3,ARP8,HAT1,UME1,MCM4,CTF4
GO:0005634	Nucleus	197	2331	0.09	0.0172	4932.YAL005C,4932.YAL043C,4932.YAR027W,4932.YAR042W,4932.YBL001C,4932.YBL010C,4932.YBL031W,4932.YBL035C,4932.YBL041W,4932.YBL056W,4932.YBL059C-A,4932.YBR030W,4932.YBR072W,4932.YBR081C,4932.YBR085C-A,4932.YBR088C,4932.YBR103W,4932.YBR114W,4932.YBR117C,4932.YBR150C,4932.YBR160W,4932.YBR170C,4932.YBR173C,4932.YBR198C,4932.YBR202W,4932.YBR233W,4932.YBR245C,4932.YBR272C,4932.YBR278W,4932.YBR279W,4932.…	SSA1,PTA1,UIP3,SWH1,ECM15,YBL010C,SHE1,POL12,PRE7,PTC3,CMC2,RKM3,HSP26,SPT7,YBR085C-A,POL30,SIF2,RAD16,TKL2,TBS1,CDC28,NPL4,UMP1,TAF5,MCM7,PBP2,ISW1,HSM3,DPB3,PAF1,SNF5,DCC1,KCC4,TAF2,CTR86,HCM1,CSM1,RPT2,TMA17,IWR1,YDL124W,RPN5,PSF1,RAD28,MSH6,PDS1,TAF12,CIA1,RTT103,HNT2,RAD34,YCG1,SPC110,SEM1,DIG2,KRE28,EDC3,HAT2,PCL6,RGI1,SSA4,SWI4,SMC1,HSP12,BUD27,PES4,PNC1,RPT6,SDS23,MRH4,MAD1,MMS2,YRB30,HOS…
GO:0005838	Proteasome regulatory particle	8	21	0.75	0.0178	4932.YDL007W,4932.YDL147W,4932.YDR363W-A,4932.YER021W,4932.YGL048C,4932.YHR027C,4932.YIL075C,4932.YPR108W	RPT2,RPN5,SEM1,RPN3,RPT6,RPN1,RPN2,RPN7
GO:0030427	Site of polarized growth	36	274	0.28	0.0178	4932.YBL031W,4932.YBL037W,4932.YBL047C,4932.YBR059C,4932.YBR109C,4932.YBR160W,4932.YBR260C,4932.YCL024W,4932.YDL159W,4932.YDL161W,4932.YDR129C,4932.YDR388W,4932.YGR009C,4932.YGR032W,4932.YGR080W,4932.YHR023W,4932.YHR158C,4932.YIL034C,4932.YIL106W,4932.YIR003W,4932.YKL007W,4932.YKL079W,4932.YLR194C,4932.YLR206W,4932.YLR286C,4932.YLR319C,4932.YLR337C,4932.YMR092C,4932.YNL161W,4932.YNL233W,4932.YNL2…	SHE1,APL3,EDE1,AKL1,CMD1,CDC28,RGD1,KCC4,STE7,ENT1,SAC6,RVS167,SEC9,GSC2,TWF1,MYO1,KEL1,CAP2,MOB1,AIM21,CAP1,SMY1,NCW2,ENT2,CTS1,BUD6,VRP1,AIP1,CBK1,BNI4,SLA2,DSE4,MSB1,HRR25,GYP5,SRO7
GO:0005694	Chromosome	53	469	0.22	0.0203	4932.YBL035C,4932.YBR088C,4932.YBR103W,4932.YBR202W,4932.YBR245C,4932.YBR278W,4932.YBR279W,4932.YBR289W,4932.YCL016C,4932.YCR065W,4932.YCR086W,4932.YDR013W,4932.YDR289C,4932.YDR325W,4932.YDR532C,4932.YEL056W,4932.YER111C,4932.YFL008W,4932.YGL037C,4932.YGL086W,4932.YGL194C,4932.YGL207W,4932.YGR163W,4932.YIL106W,4932.YJL074C,4932.YKL054C,4932.YKR082W,4932.YLR045C,4932.YLR135W,4932.YLR263W,4932.YLR2…	POL12,POL30,SIF2,MCM7,ISW1,DPB3,PAF1,SNF5,DCC1,HCM1,CSM1,PSF1,RTT103,YCG1,KRE28,HAT2,SWI4,SMC1,PNC1,MAD1,HOS2,SPT16,GTR2,MOB1,SMC3,DEF1,NUP133,STU2,SLX4,RED1,CMG1,MEC3,NKP2,PDS5,MLH1,CEP3,ESC1,HDA1,POL1,YAF9,RAD50,STB1,SIN3,TOP1,MSH2,CTR9,BUB3,ARP8,HAT1,UME1,HRR25,MCM4,CTF4
GO:0043332	Mating projection tip	20	118	0.39	0.0203	4932.YBL047C,4932.YBR109C,4932.YBR260C,4932.YDL159W,4932.YDL161W,4932.YDR129C,4932.YDR388W,4932.YGR080W,4932.YHR158C,4932.YIL034C,4932.YIR003W,4932.YKL007W,4932.YKL079W,4932.YLR206W,4932.YLR319C,4932.YLR337C,4932.YMR092C,4932.YNL161W,4932.YNL243W,4932.YPR032W	EDE1,CMD1,RGD1,STE7,ENT1,SAC6,RVS167,TWF1,KEL1,CAP2,AIM21,CAP1,SMY1,ENT2,BUD6,VRP1,AIP1,CBK1,SLA2,SRO7
GO:0005937	Mating projection	21	130	0.37	0.0246	4932.YBL047C,4932.YBR109C,4932.YBR260C,4932.YDL159W,4932.YDL161W,4932.YDL223C,4932.YDR129C,4932.YDR388W,4932.YGR080W,4932.YHR158C,4932.YIL034C,4932.YIR003W,4932.YKL007W,4932.YKL079W,4932.YLR206W,4932.YLR319C,4932.YLR337C,4932.YMR092C,4932.YNL161W,4932.YNL243W,4932.YPR032W	EDE1,CMD1,RGD1,STE7,ENT1,HBT1,SAC6,RVS167,TWF1,KEL1,CAP2,AIM21,CAP1,SMY1,ENT2,BUD6,VRP1,AIP1,CBK1,SLA2,SRO7
GO:0005946	Alpha,alpha-trehalose-phosphate synthase complex (UDP-forming)	4	4	1.16	0.0348	4932.YBR126C,4932.YDR074W,4932.YML100W,4932.YMR261C	TPS1,TPS2,TSL1,TPS3
GO:0005933	Cellular bud	32	251	0.27	0.0363	4932.YBL031W,4932.YBL037W,4932.YBL047C,4932.YBR059C,4932.YBR086C,4932.YBR109C,4932.YBR160W,4932.YBR260C,4932.YCL024W,4932.YDL161W,4932.YDR129C,4932.YFR016C,4932.YGR009C,4932.YGR032W,4932.YHR023W,4932.YHR158C,4932.YIL034C,4932.YIL106W,4932.YKL007W,4932.YKL079W,4932.YLR194C,4932.YLR286C,4932.YLR319C,4932.YLR337C,4932.YNL161W,4932.YNL233W,4932.YNL243W,4932.YNL327W,4932.YNR067C,4932.YOR188W,4932.YPL2…	SHE1,APL3,EDE1,AKL1,IST2,CMD1,CDC28,RGD1,KCC4,ENT1,SAC6,YFR016C,SEC9,GSC2,MYO1,KEL1,CAP2,MOB1,CAP1,SMY1,NCW2,CTS1,BUD6,VRP1,CBK1,BNI4,SLA2,EGT2,DSE4,MSB1,HRR25,GYP5
GO:0043227	Membrane-bounded organelle	329	4338	0.04	0.0381	4932.YAL005C,4932.YAL043C,4932.YAR027W,4932.YAR042W,4932.YBL001C,4932.YBL010C,4932.YBL015W,4932.YBL031W,4932.YBL035C,4932.YBL037W,4932.YBL041W,4932.YBL045C,4932.YBL056W,4932.YBL059C-A,4932.YBL064C,4932.YBL078C,4932.YBL104C,4932.YBR006W,4932.YBR026C,4932.YBR030W,4932.YBR035C,4932.YBR056W,4932.YBR072W,4932.YBR074W,4932.YBR081C,4932.YBR085C-A,4932.YBR086C,4932.YBR088C,4932.YBR103W,4932.YBR114W,4932.…	SSA1,PTA1,UIP3,SWH1,ECM15,YBL010C,ACH1,SHE1,POL12,APL3,PRE7,COR1,PTC3,CMC2,PRX1,ATG8,SEA4,UGA2,ETR1,RKM3,PDX3,YBR056W,HSP26,PFF1,SPT7,YBR085C-A,IST2,POL30,SIF2,RAD16,TKL2,YBR139W,MRPS9,TBS1,CDC28,YSY6,NPL4,UMP1,EHT1,TAF5,MCM7,PBP2,ISW1,SDH8,HSM3,DPB3,PAF1,SNF5,DCC1,KCC4,CHA1,BPH1,TAF2,CTR86,HCM1,TRX3,CSM1,RPT2,NPC2,YET3,BUG1,QRI7,TMA17,ATG20,IWR1,YDL124W,STF1,RPN5,ENT1,INH1,GDH2,PSF1,VPS54,RAD28,…

## Sheet: G1vsG2 Down
#term ID	term description	observed gene count	background gene count	strength	false discovery rate	matching proteins in your network (IDs)	matching proteins in your network (labels)
GO:0110165	Cellular anatomical entity	490	5509	0.08	4.8e-30	4932.YAL003W,4932.YAL029C,4932.YAL042W,4932.YAL044W-A,4932.YAL046C,4932.YAL060W,4932.YAR002C-A,4932.YBL027W,4932.YBL042C,4932.YBL090W,4932.YBL092W,4932.YBL106C,4932.YBR009C,4932.YBR031W,4932.YBR048W,4932.YBR069C,4932.YBR078W,4932.YBR085W,4932.YBR092C,4932.YBR104W,4932.YBR145W,4932.YBR176W,4932.YBR187W,4932.YBR191W,4932.YBR208C,4932.YBR213W,4932.YBR252W,4932.YBR265W,4932.YBR267W,4932.YBR283C,4932.…	EFB1,MYO4,ERV46,BOL1,BOL3,BDH1,ERP1,RPL19B,FUI1,MRP21,RPL32,SRO77,HHF1,RPL4A,RPS11B,TAT1,ECM33,AAC3,PHO3,YMC2,ADH5,ECM31,GDT1,RPL21A,DUR1,2,MET8,DUT1,TSC10,REI1,SSH1,GBP2,AGP1,RNQ1,SRO9,APA1,SPB1,KRR1,CIT2,YCR023C,ELO2,ARE1,YCR051W,BUD31,PAT1,ATP16,NOP1,TSC13,PRP11,TSR1,RPS29B,SYO1,RPL31A,RPP1A,GET3,YFH1,YDL121C,RPP1B,RPL35B,ARF2,CDC36,NRP1,GLT1,GGC1,TRM8,NHP2,SHR3,SNQ2,ENA2,HEM13,RPS13,SSS1,GRX3…
GO:0005622	Intracellular	481	5255	0.09	1.4e-29	4932.YAL003W,4932.YAL029C,4932.YAL042W,4932.YAL044W-A,4932.YAL046C,4932.YAL060W,4932.YAR002C-A,4932.YBL027W,4932.YBL042C,4932.YBL090W,4932.YBL092W,4932.YBL106C,4932.YBR009C,4932.YBR031W,4932.YBR048W,4932.YBR069C,4932.YBR078W,4932.YBR085W,4932.YBR092C,4932.YBR104W,4932.YBR145W,4932.YBR176W,4932.YBR187W,4932.YBR191W,4932.YBR208C,4932.YBR213W,4932.YBR252W,4932.YBR265W,4932.YBR267W,4932.YBR283C,4932.…	EFB1,MYO4,ERV46,BOL1,BOL3,BDH1,ERP1,RPL19B,FUI1,MRP21,RPL32,SRO77,HHF1,RPL4A,RPS11B,TAT1,ECM33,AAC3,PHO3,YMC2,ADH5,ECM31,GDT1,RPL21A,DUR1,2,MET8,DUT1,TSC10,REI1,SSH1,GBP2,AGP1,RNQ1,SRO9,APA1,SPB1,KRR1,CIT2,YCR023C,ELO2,ARE1,YCR051W,BUD31,PAT1,ATP16,NOP1,TSC13,PRP11,TSR1,RPS29B,SYO1,RPL31A,RPP1A,GET3,YFH1,YDL121C,RPP1B,RPL35B,ARF2,CDC36,NRP1,GLT1,GGC1,TRM8,NHP2,SHR3,SNQ2,ENA2,HEM13,RPS13,SSS1,GRX3…
GO:0022626	Cytosolic ribosome	70	160	0.77	8.97e-26	4932.YBL027W,4932.YBL092W,4932.YBR031W,4932.YBR048W,4932.YBR191W,4932.YCR077C,4932.YDL061C,4932.YDL075W,4932.YDL081C,4932.YDL130W,4932.YDL136W,4932.YDR064W,4932.YDR447C,4932.YDR500C,4932.YEL034W,4932.YER007C-A,4932.YER074W,4932.YER131W,4932.YGL030W,4932.YGL076C,4932.YGL099W,4932.YGL103W,4932.YGL123W,4932.YGL189C,4932.YGR027C,4932.YGR034W,4932.YGR085C,4932.YGR118W,4932.YHL001W,4932.YHR010W,4932.YH…	RPL19B,RPL32,RPL4A,RPS11B,RPL21A,PAT1,RPS29B,RPL31A,RPP1A,RPP1B,RPL35B,RPS13,RPS17B,RPL37B,HYP2,TMA20,RPS24A,RPS26B,RPL30,RPL7A,LSG1,RPL28,RPS2,RPS26A,RPS25A,RPL26B,RPL11B,RPS23A,RPL14B,RPL27A,RPS27B,RPL42B,RPL34B,RPL16A,RPS21B,RPL39,RPS5,RPL14A,RPS21A,RPL40B,RPL8B,RLP24,RPL15A,RPS0B,RPL22A,RPL10,RPL37A,MAP1,RPL38,RPL26A,RPS22B,RPS29A,RPL31B,RPS1A,RPL6B,RPL6A,RPS16A,RPL36A,RPS10B,RLP7,HEF3,RPL9B,…
GO:1990904	Ribonucleoprotein complex	115	519	0.48	1.17e-21	4932.YBL027W,4932.YBL090W,4932.YBL092W,4932.YBR031W,4932.YBR048W,4932.YBR191W,4932.YBR267W,4932.YCL037C,4932.YCL054W,4932.YCL059C,4932.YCR063W,4932.YCR077C,4932.YDL014W,4932.YDL043C,4932.YDL060W,4932.YDL061C,4932.YDL075W,4932.YDL081C,4932.YDL130W,4932.YDL136W,4932.YDL208W,4932.YDR064W,4932.YDR101C,4932.YDR447C,4932.YDR500C,4932.YEL026W,4932.YER002W,4932.YER006W,4932.YER007C-A,4932.YER074W,4932.YE…	RPL19B,MRP21,RPL32,RPL4A,RPS11B,RPL21A,REI1,SRO9,SPB1,KRR1,BUD31,PAT1,NOP1,PRP11,TSR1,RPS29B,RPL31A,RPP1A,RPP1B,RPL35B,NHP2,RPS13,ARX1,RPS17B,RPL37B,SNU13,NOP16,NUG1,TMA20,RPS24A,UTP7,NSA2,RPS26B,LOC1,CGR1,RPL30,RPL7A,DBP3,LSG1,RPL28,RPS2,RPS26A,RPS25A,RPL26B,UPF3,RPL11B,RPS23A,RPL14B,RPL27A,RPS27B,SSZ1,NOP10,RPF1,GAR1,RPL42B,NMD3,RPL34B,RPL16A,YVH1,RPS21B,RPL39,RPS5,RPL14A,MRT4,UTP11,RPS21A,RPF2…
GO:0005737	Cytoplasm	426	4380	0.12	1.31e-21	4932.YAL003W,4932.YAL029C,4932.YAL042W,4932.YAL044W-A,4932.YAL046C,4932.YAL060W,4932.YAR002C-A,4932.YBL027W,4932.YBL042C,4932.YBL090W,4932.YBL092W,4932.YBL106C,4932.YBR031W,4932.YBR048W,4932.YBR069C,4932.YBR078W,4932.YBR085W,4932.YBR092C,4932.YBR104W,4932.YBR145W,4932.YBR176W,4932.YBR187W,4932.YBR191W,4932.YBR208C,4932.YBR213W,4932.YBR252W,4932.YBR265W,4932.YBR267W,4932.YBR283C,4932.YCL011C,4932.…	EFB1,MYO4,ERV46,BOL1,BOL3,BDH1,ERP1,RPL19B,FUI1,MRP21,RPL32,SRO77,RPL4A,RPS11B,TAT1,ECM33,AAC3,PHO3,YMC2,ADH5,ECM31,GDT1,RPL21A,DUR1,2,MET8,DUT1,TSC10,REI1,SSH1,GBP2,AGP1,RNQ1,SRO9,APA1,CIT2,YCR023C,ELO2,ARE1,YCR051W,PAT1,ATP16,TSC13,TSR1,RPS29B,SYO1,RPL31A,RPP1A,GET3,YFH1,YDL121C,RPP1B,RPL35B,ARF2,CDC36,NRP1,GLT1,GGC1,SHR3,SNQ2,ENA2,HEM13,RPS13,SSS1,GRX3,ARX1,TRM1,MTC5,HOM2,CCT6,MSS116,ADK1,HEM1…
GO:0005840	Ribosome	74	260	0.59	2.49e-18	4932.YBL027W,4932.YBL090W,4932.YBL092W,4932.YBR031W,4932.YBR048W,4932.YBR191W,4932.YCR077C,4932.YDL061C,4932.YDL075W,4932.YDL081C,4932.YDL130W,4932.YDL136W,4932.YDR064W,4932.YDR447C,4932.YDR500C,4932.YEL034W,4932.YER007C-A,4932.YER074W,4932.YER131W,4932.YGL030W,4932.YGL076C,4932.YGL099W,4932.YGL103W,4932.YGL123W,4932.YGL189C,4932.YGR027C,4932.YGR034W,4932.YGR085C,4932.YGR118W,4932.YGR280C,4932.YH…	RPL19B,MRP21,RPL32,RPL4A,RPS11B,RPL21A,PAT1,RPS29B,RPL31A,RPP1A,RPP1B,RPL35B,RPS13,RPS17B,RPL37B,HYP2,TMA20,RPS24A,RPS26B,RPL30,RPL7A,LSG1,RPL28,RPS2,RPS26A,RPS25A,RPL26B,RPL11B,RPS23A,PXR1,RPL14B,RPL27A,RPS27B,RPL42B,RPL34B,RPL16A,RPS21B,RPL39,RPS5,RPL14A,TEF4,RPS21A,RPL40B,RPL8B,RLP24,RPL15A,RPS0B,RPL22A,RPL10,RPL37A,MAP1,RPL38,RPL26A,RPS22B,RPS29A,RPL31B,RPS1A,RPL6B,RPL6A,RPS16A,RPL36A,RPS10B,…
GO:0044391	Ribosomal subunit	69	229	0.61	3.67e-18	4932.YBL027W,4932.YBL090W,4932.YBL092W,4932.YBR031W,4932.YBR048W,4932.YBR191W,4932.YCR077C,4932.YDL061C,4932.YDL075W,4932.YDL081C,4932.YDL130W,4932.YDL136W,4932.YDR064W,4932.YDR447C,4932.YDR500C,4932.YER007C-A,4932.YER074W,4932.YER131W,4932.YGL030W,4932.YGL076C,4932.YGL099W,4932.YGL103W,4932.YGL123W,4932.YGL189C,4932.YGR027C,4932.YGR034W,4932.YGR085C,4932.YGR118W,4932.YHL001W,4932.YHR010W,4932.YH…	RPL19B,MRP21,RPL32,RPL4A,RPS11B,RPL21A,PAT1,RPS29B,RPL31A,RPP1A,RPP1B,RPL35B,RPS13,RPS17B,RPL37B,TMA20,RPS24A,RPS26B,RPL30,RPL7A,LSG1,RPL28,RPS2,RPS26A,RPS25A,RPL26B,RPL11B,RPS23A,RPL14B,RPL27A,RPS27B,RPL42B,RPL34B,RPL16A,RPS21B,RPL39,RPS5,RPL14A,RPS21A,RPL40B,RPL8B,RLP24,RPL15A,RPS0B,RPL22A,RPL10,RPL37A,RPL38,RPL26A,RPS22B,RPS29A,RPL31B,RPS1A,RPL6B,RPL6A,RPS16A,RPL36A,RPS10B,RLP7,RPL9B,SWS2,RPS7…
GO:0043229	Intracellular organelle	430	4619	0.1	2.42e-17	4932.YAL029C,4932.YAL042W,4932.YAL044W-A,4932.YAL046C,4932.YAR002C-A,4932.YBL027W,4932.YBL042C,4932.YBL090W,4932.YBL092W,4932.YBR009C,4932.YBR031W,4932.YBR048W,4932.YBR069C,4932.YBR078W,4932.YBR085W,4932.YBR092C,4932.YBR104W,4932.YBR145W,4932.YBR176W,4932.YBR187W,4932.YBR191W,4932.YBR252W,4932.YBR265W,4932.YBR283C,4932.YCL011C,4932.YCL025C,4932.YCL028W,4932.YCL037C,4932.YCL050C,4932.YCL054W,4932.…	MYO4,ERV46,BOL1,BOL3,ERP1,RPL19B,FUI1,MRP21,RPL32,HHF1,RPL4A,RPS11B,TAT1,ECM33,AAC3,PHO3,YMC2,ADH5,ECM31,GDT1,RPL21A,DUT1,TSC10,SSH1,GBP2,AGP1,RNQ1,SRO9,APA1,SPB1,KRR1,CIT2,YCR023C,ELO2,ARE1,YCR051W,BUD31,PAT1,ATP16,NOP1,TSC13,PRP11,TSR1,RPS29B,SYO1,RPL31A,RPP1A,GET3,YFH1,YDL121C,RPP1B,RPL35B,ARF2,CDC36,NRP1,GLT1,GGC1,TRM8,NHP2,SHR3,SNQ2,ENA2,RPS13,SSS1,GRX3,ARX1,TRM1,MTC5,HOM2,MSS116,ADK1,HEM1,L…
GO:0022625	Cytosolic large ribosomal subunit	39	85	0.79	1.16e-14	4932.YBL027W,4932.YBL092W,4932.YBR031W,4932.YBR191W,4932.YDL075W,4932.YDL081C,4932.YDL130W,4932.YDL136W,4932.YDR500C,4932.YGL030W,4932.YGL076C,4932.YGL099W,4932.YGL103W,4932.YGR034W,4932.YGR085C,4932.YHL001W,4932.YHR010W,4932.YHR141C,4932.YIL052C,4932.YIL133C,4932.YJL189W,4932.YKL006W,4932.YKR094C,4932.YLL045C,4932.YLR009W,4932.YLR029C,4932.YLR061W,4932.YLR075W,4932.YLR185W,4932.YLR325C,4932.YLR3…	RPL19B,RPL32,RPL4A,RPL21A,RPL31A,RPP1A,RPP1B,RPL35B,RPL37B,RPL30,RPL7A,LSG1,RPL28,RPL26B,RPL11B,RPL14B,RPL27A,RPL42B,RPL34B,RPL16A,RPL39,RPL14A,RPL40B,RPL8B,RLP24,RPL15A,RPL22A,RPL10,RPL37A,RPL38,RPL26A,RPL31B,RPL6B,RPL6A,RPL36A,RLP7,RPL9B,RPL33B,RPL21B
GO:0005829	Cytosol	129	845	0.31	8.29e-13	4932.YBL027W,4932.YBL092W,4932.YBR031W,4932.YBR048W,4932.YBR191W,4932.YBR213W,4932.YCL011C,4932.YCL028W,4932.YCR077C,4932.YDL061C,4932.YDL075W,4932.YDL081C,4932.YDL100C,4932.YDL130W,4932.YDL136W,4932.YDL137W,4932.YDR044W,4932.YDR064W,4932.YDR098C,4932.YDR188W,4932.YDR226W,4932.YDR435C,4932.YDR447C,4932.YDR452W,4932.YDR454C,4932.YDR487C,4932.YDR500C,4932.YDR502C,4932.YDR513W,4932.YEL021W,4932.YEL0…	RPL19B,RPL32,RPL4A,RPS11B,RPL21A,MET8,GBP2,RNQ1,PAT1,RPS29B,RPL31A,RPP1A,GET3,RPP1B,RPL35B,ARF2,HEM13,RPS13,GRX3,CCT6,ADK1,PPM1,RPS17B,PPN1,GUK1,RIB3,RPL37B,SAM2,GRX2,URA3,HYP2,GLY1,FRD1,TCA17,TMA20,ISD11,RPS24A,MET6,RPS26B,SEC53,LEU1,RPL30,RPL7A,LSG1,RPL28,RPS2,ARO2,RPS26A,BOL2,RPS25A,RPL26B,ACB1,RPL11B,RPS23A,RNR4,TRX2,YHB1,RPL14B,RPL27A,DED81,RPS27B,CUP1-2,FUR1,RPL42B,NMD3,URM1,RPL34B,RPL16A,R…
GO:0030684	Preribosome	52	182	0.59	8.89e-13	4932.YBL027W,4932.YBR048W,4932.YBR267W,4932.YCL054W,4932.YCL059C,4932.YDL014W,4932.YDL060W,4932.YDL136W,4932.YDR064W,4932.YDR101C,4932.YDR500C,4932.YEL026W,4932.YER002W,4932.YER006W,4932.YER082C,4932.YER126C,4932.YFR001W,4932.YGL029W,4932.YGL076C,4932.YGL078C,4932.YGL103W,4932.YGL123W,4932.YHL001W,4932.YHR088W,4932.YHR170W,4932.YIR026C,4932.YJR123W,4932.YKL009W,4932.YKL099C,4932.YKR081C,4932.YLL0…	RPL19B,RPS11B,REI1,SPB1,KRR1,NOP1,TSR1,RPL35B,RPS13,ARX1,RPL37B,SNU13,NOP16,NUG1,UTP7,NSA2,LOC1,CGR1,RPL7A,DBP3,RPL28,RPS2,RPL14B,RPF1,NMD3,YVH1,RPS5,MRT4,UTP11,RPF2,DRS1,RLP24,RPS0B,BUD20,CBF5,RPL37A,NOP56,RSA3,RPS1A,RPS16A,HAS1,RLP7,RPS7B,NOP15,NOP13,JJJ1,NOG2,PNO1,RRS1,NOP58,NOP4,RPS9A
GO:0043232	Intracellular non-membrane-bounded organelle	168	1343	0.23	2.24e-10	4932.YAL029C,4932.YBL027W,4932.YBL090W,4932.YBL092W,4932.YBR009C,4932.YBR031W,4932.YBR048W,4932.YBR191W,4932.YBR265W,4932.YCL011C,4932.YCL037C,4932.YCL054W,4932.YCL059C,4932.YCR077C,4932.YDL014W,4932.YDL060W,4932.YDL061C,4932.YDL075W,4932.YDL081C,4932.YDL130W,4932.YDL136W,4932.YDL165W,4932.YDL167C,4932.YDL208W,4932.YDR064W,4932.YDR101C,4932.YDR194C,4932.YDR389W,4932.YDR412W,4932.YDR432W,4932.YDR4…	MYO4,RPL19B,MRP21,RPL32,HHF1,RPL4A,RPS11B,RPL21A,TSC10,GBP2,SRO9,SPB1,KRR1,PAT1,NOP1,TSR1,RPS29B,RPL31A,RPP1A,RPP1B,RPL35B,CDC36,NRP1,NHP2,RPS13,ARX1,MSS116,SAC7,RRP17,NPL3,RPS17B,RPL37B,SAM2,SMT3,GCN4,SNU13,HYP2,UTR2,NOP16,NUG1,TMA20,RPS24A,UTP7,NSA2,RPS26B,SEC53,LOC1,LEU1,CGR1,RPL30,DUO1,RPL7A,DBP3,LSG1,RPL28,RPS2,RPS26A,RPS25A,RPL26B,UPF3,RPL11B,RPS23A,NSR1,YHB1,SDA1,PXR1,RPL14B,RPL27A,RPS27B,…
GO:0030687	Preribosome, large subunit precursor	32	84	0.71	2.58e-10	4932.YBL027W,4932.YBR267W,4932.YCL054W,4932.YDL136W,4932.YDR101C,4932.YDR500C,4932.YER002W,4932.YER006W,4932.YER126C,4932.YFR001W,4932.YGL029W,4932.YGL076C,4932.YGL078C,4932.YGL103W,4932.YHL001W,4932.YHR088W,4932.YHR170W,4932.YIR026C,4932.YKL009W,4932.YKR081C,4932.YLL008W,4932.YLR009W,4932.YLR074C,4932.YLR185W,4932.YLR221C,4932.YMR290C,4932.YNL002C,4932.YNL110C,4932.YNL227C,4932.YNR053C,4932.YOR2…	RPL19B,REI1,SPB1,RPL35B,ARX1,RPL37B,NOP16,NUG1,NSA2,LOC1,CGR1,RPL7A,DBP3,RPL28,RPL14B,RPF1,NMD3,YVH1,MRT4,RPF2,DRS1,RLP24,BUD20,RPL37A,RSA3,HAS1,RLP7,NOP15,JJJ1,NOG2,RRS1,NOP4
GO:0022627	Cytosolic small ribosomal subunit	28	66	0.76	7.17e-10	4932.YBR048W,4932.YCR077C,4932.YDL061C,4932.YDR064W,4932.YDR447C,4932.YER007C-A,4932.YER074W,4932.YER131W,4932.YGL123W,4932.YGL189C,4932.YGR027C,4932.YGR118W,4932.YHR021C,4932.YJL136C,4932.YJR123W,4932.YKR057W,4932.YLR048W,4932.YLR367W,4932.YLR388W,4932.YLR441C,4932.YMR143W,4932.YMR230W,4932.YNL096C,4932.YOL040C,4932.YOR167C,4932.YOR182C,4932.YOR369C,4932.YPL081W	RPS11B,PAT1,RPS29B,RPS13,RPS17B,TMA20,RPS24A,RPS26B,RPS2,RPS26A,RPS25A,RPS23A,RPS27B,RPS21B,RPS5,RPS21A,RPS0B,RPS22B,RPS29A,RPS1A,RPS16A,RPS10B,RPS7B,RPS15,RPS28A,RPS30B,RPS12,RPS9A
GO:0005730	Nucleolus	58	308	0.41	4.78e-08	4932.YCL054W,4932.YCL059C,4932.YDL014W,4932.YDL060W,4932.YDL208W,4932.YDR064W,4932.YDR101C,4932.YDR194C,4932.YDR412W,4932.YDR432W,4932.YEL026W,4932.YER002W,4932.YER006W,4932.YER082C,4932.YER126C,4932.YFR001W,4932.YGL029W,4932.YGL078C,4932.YGL123W,4932.YGR072W,4932.YGR159C,4932.YGR245C,4932.YGR280C,4932.YHR072W-A,4932.YHR088W,4932.YHR089C,4932.YJL148W,4932.YJR063W,4932.YKL009W,4932.YKL078W,4932.YK…	SPB1,KRR1,NOP1,TSR1,NHP2,RPS13,ARX1,MSS116,RRP17,NPL3,SNU13,NOP16,NUG1,UTP7,NSA2,LOC1,CGR1,DBP3,RPS2,UPF3,NSR1,SDA1,PXR1,NOP10,RPF1,GAR1,RPA34,RPA12,MRT4,DHR2,UTP11,RPF2,SRP40,DRS1,RLP24,CBF5,NOP56,RSA3,HAS1,RLP7,RPS7B,NOP15,DBP2,LSM7,NOP13,JJJ1,NOG2,REX4,RRP6,PNO1,DED1,RPB10,RRS1,NOP58,NOP4,RPS9A,NOP53,RPC40
GO:0015935	Small ribosomal subunit	30	97	0.62	6.23e-08	4932.YBL090W,4932.YBR048W,4932.YCR077C,4932.YDL061C,4932.YDR064W,4932.YDR447C,4932.YER007C-A,4932.YER074W,4932.YER131W,4932.YGL123W,4932.YGL189C,4932.YGR027C,4932.YGR118W,4932.YHR021C,4932.YJL136C,4932.YJR123W,4932.YKR057W,4932.YLR048W,4932.YLR367W,4932.YLR388W,4932.YLR441C,4932.YMR143W,4932.YMR230W,4932.YNL081C,4932.YNL096C,4932.YOL040C,4932.YOR167C,4932.YOR182C,4932.YOR369C,4932.YPL081W	MRP21,RPS11B,PAT1,RPS29B,RPS13,RPS17B,TMA20,RPS24A,RPS26B,RPS2,RPS26A,RPS25A,RPS23A,RPS27B,RPS21B,RPS5,RPS21A,RPS0B,RPS22B,RPS29A,RPS1A,RPS16A,RPS10B,SWS2,RPS7B,RPS15,RPS28A,RPS30B,RPS12,RPS9A
GO:0032991	Protein-containing complex	212	2000	0.16	1.4e-07	4932.YAL003W,4932.YAL029C,4932.YBL027W,4932.YBL090W,4932.YBL092W,4932.YBR009C,4932.YBR031W,4932.YBR048W,4932.YBR191W,4932.YBR267W,4932.YBR283C,4932.YCL037C,4932.YCL054W,4932.YCL059C,4932.YCR063W,4932.YCR077C,4932.YDL004W,4932.YDL014W,4932.YDL043C,4932.YDL060W,4932.YDL061C,4932.YDL075W,4932.YDL081C,4932.YDL100C,4932.YDL130W,4932.YDL136W,4932.YDL165W,4932.YDL201W,4932.YDL208W,4932.YDR064W,4932.YDR0…	EFB1,MYO4,RPL19B,MRP21,RPL32,HHF1,RPL4A,RPS11B,RPL21A,REI1,SSH1,SRO9,SPB1,KRR1,BUD31,PAT1,ATP16,NOP1,PRP11,TSR1,RPS29B,RPL31A,RPP1A,GET3,RPP1B,RPL35B,CDC36,TRM8,NHP2,RPS13,SSS1,ARX1,MTC5,CCT6,EAF1,KEI1,YRA1,RPS17B,RPL37B,GCN4,SNU13,VMA3,TCA17,VMA8,NOP16,NUG1,TMA20,SBH2,ISD11,MOT2,RPS24A,UTP7,SBH1,NSA2,RPS26B,FTR1,EPL1,STE2,LOC1,QCR6,LEU1,STT3,CGR1,RPL30,DUO1,RPL7A,DBP3,LIF1,LSG1,RPL28,RPS2,RPS26A…
GO:0005789	Endoplasmic reticulum membrane	58	382	0.31	3.47e-05	4932.YAL042W,4932.YAR002C-A,4932.YBR265W,4932.YBR283C,4932.YCR034W,4932.YCR048W,4932.YDL015C,4932.YDL121C,4932.YDL212W,4932.YDR086C,4932.YER019C-A,4932.YER087C-B,4932.YGL002W,4932.YGL022W,4932.YGL054C,4932.YGL225W,4932.YGL226C-A,4932.YGR060W,4932.YGR106C,4932.YGR177C,4932.YHR042W,4932.YHR060W,4932.YHR072W,4932.YHR190W,4932.YIL027C,4932.YIL090W,4932.YJL062W,4932.YJL145W,4932.YJL192C,4932.YJL196C,4…	ERV46,ERP1,TSC10,SSH1,ELO2,ARE1,TSC13,YDL121C,SHR3,SSS1,SBH2,SBH1,ERP6,STT3,ERV14,VRG4,OST5,ERG25,VOA1,ATF2,NCP1,VMA22,ERG7,ERG9,EMC5,ICE2,LAS21,SFH5,SOP4,ELO1,SPC1,YJR015W,OPI3,PMT4,SRP102,MMM1,POM33,GPI13,SMF3,ERG3,PER33,HRI1,ORM2,ELO3,ERV25,GSF2,HMG1,PGA3,ERG2,SCS7,LIP1,CYB5,PGA2,OST2,ALE1,PMT3,MNN9,YPR063C
GO:0010494	Cytoplasmic stress granule	21	90	0.5	0.00071	4932.YCL011C,4932.YCL037C,4932.YCR077C,4932.YDL167C,4932.YDR432W,4932.YDR502C,4932.YFL045C,4932.YGL009C,4932.YGR234W,4932.YIR026C,4932.YKL056C,4932.YKL081W,4932.YKL181W,4932.YLR244C,4932.YMR260C,4932.YNL016W,4932.YNL085W,4932.YNL209W,4932.YOR182C,4932.YOR204W,4932.YOR303W	GBP2,SRO9,PAT1,NRP1,NPL3,SAM2,SEC53,LEU1,YHB1,YVH1,TMA19,TEF4,PRS1,MAP1,TIF11,PUB1,MKT1,SSB2,RPS30B,DED1,CPA1
GO:0043231	Intracellular membrane-bounded organelle	361	4273	0.06	0.00081	4932.YAL029C,4932.YAL042W,4932.YAL044W-A,4932.YAL046C,4932.YAR002C-A,4932.YBL042C,4932.YBL090W,4932.YBR009C,4932.YBR031W,4932.YBR069C,4932.YBR078W,4932.YBR085W,4932.YBR092C,4932.YBR104W,4932.YBR145W,4932.YBR176W,4932.YBR187W,4932.YBR252W,4932.YBR265W,4932.YBR283C,4932.YCL011C,4932.YCL025C,4932.YCL028W,4932.YCL050C,4932.YCL054W,4932.YCL059C,4932.YCR005C,4932.YCR023C,4932.YCR034W,4932.YCR048W,4932.…	MYO4,ERV46,BOL1,BOL3,ERP1,FUI1,MRP21,HHF1,RPL4A,TAT1,ECM33,AAC3,PHO3,YMC2,ADH5,ECM31,GDT1,DUT1,TSC10,SSH1,GBP2,AGP1,RNQ1,APA1,SPB1,KRR1,CIT2,YCR023C,ELO2,ARE1,YCR051W,BUD31,PAT1,ATP16,NOP1,TSC13,PRP11,TSR1,SYO1,GET3,YFH1,YDL121C,RPP1B,ARF2,CDC36,GLT1,GGC1,TRM8,NHP2,SHR3,SNQ2,ENA2,RPS13,SSS1,GRX3,ARX1,TRM1,MTC5,HOM2,MSS116,ADK1,HEM1,LYS4,SVF1,EAF1,KEI1,YRA1,ATO3,RRP17,NPL3,PPN1,GUK1,KRE2,VPS60,RIB…
GO:0005783	Endoplasmic reticulum	77	649	0.21	0.002	4932.YAL042W,4932.YAR002C-A,4932.YBR069C,4932.YBR078W,4932.YBR092C,4932.YBR265W,4932.YBR283C,4932.YCL025C,4932.YCR034W,4932.YCR048W,4932.YDL015C,4932.YDL100C,4932.YDL121C,4932.YDL212W,4932.YDR086C,4932.YEL068C,4932.YER019C-A,4932.YER087C-B,4932.YFR018C,4932.YGL002W,4932.YGL022W,4932.YGL054C,4932.YGL077C,4932.YGL225W,4932.YGL226C-A,4932.YGR060W,4932.YGR106C,4932.YGR177C,4932.YHR007C,4932.YHR036W,4…	ERV46,ERP1,TAT1,ECM33,PHO3,TSC10,SSH1,AGP1,ELO2,ARE1,TSC13,GET3,YDL121C,SHR3,SSS1,YEL068C,SBH2,SBH1,YFR018C,ERP6,STT3,ERV14,HNM1,VRG4,OST5,ERG25,VOA1,ATF2,ERG11,BRL1,NCP1,VMA22,ERG7,ERG9,EMC5,ICE2,LAS21,SFH5,CIS3,SOP4,ELO1,SPC1,YJR015W,OPI3,PMT4,AUR1,YKL077W,SRP102,MMM1,POM33,GPI13,SMF3,ERG3,PER33,BUD20,RAX2,ORM2,ELO3,ERV25,GSF2,HMG1,PGA3,ERG5,FET3,ERG2,SCS7,LIP1,YNL058C,CYB5,PGA2,ASI2,OST2,ALE1,…
GO:0036464	Cytoplasmic ribonucleoprotein granule	24	126	0.41	0.0029	4932.YCL011C,4932.YCL037C,4932.YCR077C,4932.YDL165W,4932.YDL167C,4932.YDR432W,4932.YDR502C,4932.YFL045C,4932.YGL009C,4932.YGR234W,4932.YIR026C,4932.YKL056C,4932.YKL081W,4932.YKL181W,4932.YLR244C,4932.YMR260C,4932.YNL016W,4932.YNL085W,4932.YNL209W,4932.YNL288W,4932.YNR051C,4932.YOR182C,4932.YOR204W,4932.YOR303W	GBP2,SRO9,PAT1,CDC36,NRP1,NPL3,SAM2,SEC53,LEU1,YHB1,YVH1,TMA19,TEF4,PRS1,MAP1,TIF11,PUB1,MKT1,SSB2,CAF40,BRE5,RPS30B,DED1,CPA1
GO:0005732	Small nucleolar ribonucleoprotein complex	9	29	0.62	0.0277	4932.YDL014W,4932.YDL208W,4932.YEL026W,4932.YHR072W-A,4932.YHR089C,4932.YLR175W,4932.YLR197W,4932.YNL147W,4932.YOR310C	NOP1,NHP2,SNU13,NOP10,GAR1,CBF5,NOP56,LSM7,NOP58
GO:0030686	90S preribosome	17	90	0.41	0.0289	4932.YBR048W,4932.YCL059C,4932.YDL014W,4932.YDL060W,4932.YDR064W,4932.YER082C,4932.YJR123W,4932.YLR048W,4932.YLR175W,4932.YLR197W,4932.YLR441C,4932.YMR143W,4932.YMR290C,4932.YNL096C,4932.YOR145C,4932.YOR310C,4932.YPL081W	RPS11B,KRR1,NOP1,TSR1,RPS13,UTP7,RPS5,RPS0B,CBF5,NOP56,RPS1A,RPS16A,HAS1,RPS7B,PNO1,NOP58,RPS9A
GO:0031429	Box H/ACA snoRNP complex	4	4	1.13	0.037	4932.YDL208W,4932.YHR072W-A,4932.YHR089C,4932.YLR175W	NHP2,NOP10,GAR1,CBF5

## Sheet: G1vsG3 Up
#term ID	term description	observed gene count	background gene count	strength	false discovery rate	matching proteins in your network (IDs)	matching proteins in your network (labels)
GO:0005739	Mitochondrion	70	1159	0.41	7.17e-12	4932.Q0085,4932.Q0250,4932.YBL015W,4932.YBL030C,4932.YBL045C,4932.YBL059C-A,4932.YBL064C,4932.YBL099W,4932.YBL107C,4932.YBR006W,4932.YBR024W,4932.YBR026C,4932.YBR054W,4932.YBR056W,4932.YBR072W,4932.YBR120C,4932.YBR150C,4932.YBR170C,4932.YBR177C,4932.YCL064C,4932.YDL130W-A,4932.YDL181W,4932.YDR027C,4932.YDR070C,4932.YDR074W,4932.YDR258C,4932.YDR298C,4932.YDR322C-A,4932.YDR343C,4932.YDR377W,4932.YD…	ATP6,COX2,ACH1,PET9,COR1,CMC2,PRX1,ATP1,MIX23,UGA2,SCO2,ETR1,YRO2,YBR056W,HSP26,CBP6,TBS1,NPL4,EHT1,CHA1,STF1,INH1,VPS54,FMP16,TPS2,HSP78,ATP5,TIM11,HXT6,ATP17,QCR7,RIP1,PIC2,HXK1,COX4,ADH4,CTT1,ENO1,YIA6,OM45,TDH1,MRPL8,QCR8,ATP2,MDH1,SDH1,SDH2,CCW14,CYB2,MSC1,AAC1,NDE1,COX5A,CIT1,NGL1,ATP19,MSB1,ALD4,ATP4,ODC1,PEP4,UIP4,OXR1,MMT2,PDH1,YPR011C,AGC1,YPR098C,GDB1,QCR2
GO:0005740	Mitochondrial envelope	40	439	0.59	1.29e-10	4932.Q0085,4932.Q0250,4932.YBL030C,4932.YBL045C,4932.YBL059C-A,4932.YBL099W,4932.YBL107C,4932.YBR024W,4932.YBR056W,4932.YBR150C,4932.YBR170C,4932.YBR177C,4932.YDR027C,4932.YDR298C,4932.YDR322C-A,4932.YDR377W,4932.YDR529C,4932.YEL024W,4932.YER053C,4932.YGL187C,4932.YIL006W,4932.YIL136W,4932.YJL166W,4932.YJR121W,4932.YKL148C,4932.YLL041C,4932.YML054C,4932.YMR056C,4932.YMR145C,4932.YNL052W,4932.YOL0…	ATP6,COX2,PET9,COR1,CMC2,ATP1,MIX23,SCO2,YBR056W,TBS1,NPL4,EHT1,VPS54,ATP5,TIM11,ATP17,QCR7,RIP1,PIC2,COX4,YIA6,OM45,QCR8,ATP2,SDH1,SDH2,CYB2,AAC1,NDE1,COX5A,ATP19,ATP4,ODC1,UIP4,MMT2,PDH1,YPR011C,AGC1,YPR098C,QCR2
GO:0005737	Cytoplasm	141	4380	0.13	2.45e-09	4932.Q0085,4932.Q0250,4932.YBL015W,4932.YBL018C,4932.YBL030C,4932.YBL045C,4932.YBL056W,4932.YBL059C-A,4932.YBL064C,4932.YBL075C,4932.YBL078C,4932.YBL099W,4932.YBL107C,4932.YBR006W,4932.YBR024W,4932.YBR026C,4932.YBR030W,4932.YBR054W,4932.YBR056W,4932.YBR059C,4932.YBR072W,4932.YBR085C-A,4932.YBR117C,4932.YBR120C,4932.YBR126C,4932.YBR137W,4932.YBR149W,4932.YBR150C,4932.YBR169C,4932.YBR170C,4932.YBR1…	ATP6,COX2,ACH1,POP8,PET9,COR1,PTC3,CMC2,PRX1,SSA3,ATG8,ATP1,MIX23,UGA2,SCO2,ETR1,RKM3,YRO2,YBR056W,AKL1,HSP26,YBR085C-A,TKL2,CBP6,TPS1,YBR137W,ARA1,TBS1,SSE2,NPL4,UMP1,EHT1,SDS24,GLK1,CHA1,TMA17,YDL124W,STF1,INH1,HBT1,VPS54,PST1,FMP16,TPS2,HSP42,HSP78,ATP5,RAD34,TIM11,HXT6,ATP17,QCR7,HSP31,GLC3,RIP1,PIC2,GPP2,RGI1,SSA4,HSP12,HXK1,PNC1,AMS1,COX4,ADH4,NQM1,CTT1,SOL4,ENO1,RTC3,YIA6,VHS2,OM45,UBP7,YI…
GO:0031966	Mitochondrial membrane	36	400	0.58	2.45e-09	4932.Q0085,4932.Q0250,4932.YBL030C,4932.YBL045C,4932.YBL059C-A,4932.YBL099W,4932.YBR024W,4932.YBR150C,4932.YBR170C,4932.YBR177C,4932.YDR027C,4932.YDR298C,4932.YDR322C-A,4932.YDR377W,4932.YDR529C,4932.YEL024W,4932.YER053C,4932.YGL187C,4932.YIL006W,4932.YIL136W,4932.YJL166W,4932.YJR121W,4932.YKL148C,4932.YLL041C,4932.YMR056C,4932.YNL052W,4932.YOL077W-A,4932.YPL078C,4932.YPL134C,4932.YPL186C,4932.YP…	ATP6,COX2,PET9,COR1,CMC2,ATP1,SCO2,TBS1,NPL4,EHT1,VPS54,ATP5,TIM11,ATP17,QCR7,RIP1,PIC2,COX4,YIA6,OM45,QCR8,ATP2,SDH1,SDH2,AAC1,COX5A,ATP19,ATP4,ODC1,UIP4,MMT2,PDH1,YPR011C,AGC1,YPR098C,QCR2
GO:0098800	Inner mitochondrial membrane protein complex	18	87	0.94	3.41e-09	4932.Q0085,4932.Q0250,4932.YBL045C,4932.YBL099W,4932.YDR298C,4932.YDR322C-A,4932.YDR377W,4932.YDR529C,4932.YEL024W,4932.YGL187C,4932.YJL166W,4932.YJR121W,4932.YKL148C,4932.YLL041C,4932.YNL052W,4932.YOL077W-A,4932.YPL078C,4932.YPR191W	ATP6,COX2,COR1,ATP1,ATP5,TIM11,ATP17,QCR7,RIP1,COX4,QCR8,ATP2,SDH1,SDH2,COX5A,ATP19,ATP4,QCR2
GO:0005743	Mitochondrial inner membrane	27	257	0.65	3.29e-08	4932.Q0085,4932.Q0250,4932.YBL030C,4932.YBL045C,4932.YBL059C-A,4932.YBL099W,4932.YBR024W,4932.YDR298C,4932.YDR322C-A,4932.YDR377W,4932.YDR529C,4932.YEL024W,4932.YER053C,4932.YGL187C,4932.YIL006W,4932.YJL166W,4932.YJR121W,4932.YKL148C,4932.YLL041C,4932.YMR056C,4932.YNL052W,4932.YOL077W-A,4932.YPL078C,4932.YPL134C,4932.YPR011C,4932.YPR021C,4932.YPR191W	ATP6,COX2,PET9,COR1,CMC2,ATP1,SCO2,ATP5,TIM11,ATP17,QCR7,RIP1,PIC2,COX4,YIA6,QCR8,ATP2,SDH1,SDH2,AAC1,COX5A,ATP19,ATP4,ODC1,YPR011C,AGC1,QCR2
GO:0070469	Respirasome	11	41	1.06	1.71e-06	4932.Q0250,4932.YBL045C,4932.YDR529C,4932.YEL024W,4932.YGL187C,4932.YJL166W,4932.YKL148C,4932.YLL041C,4932.YML054C,4932.YNL052W,4932.YPR191W	COX2,COR1,QCR7,RIP1,COX4,QCR8,SDH1,SDH2,CYB2,COX5A,QCR2
GO:0110165	Cellular anatomical entity	153	5509	0.07	2.06e-06	4932.Q0085,4932.Q0250,4932.YBL015W,4932.YBL018C,4932.YBL029C-A,4932.YBL030C,4932.YBL045C,4932.YBL056W,4932.YBL059C-A,4932.YBL064C,4932.YBL075C,4932.YBL078C,4932.YBL099W,4932.YBL107C,4932.YBR006W,4932.YBR024W,4932.YBR026C,4932.YBR030W,4932.YBR053C,4932.YBR054W,4932.YBR056W,4932.YBR059C,4932.YBR072W,4932.YBR085C-A,4932.YBR117C,4932.YBR120C,4932.YBR126C,4932.YBR137W,4932.YBR149W,4932.YBR150C,4932.YB…	ATP6,COX2,ACH1,POP8,YBL029C-A,PET9,COR1,PTC3,CMC2,PRX1,SSA3,ATG8,ATP1,MIX23,UGA2,SCO2,ETR1,RKM3,YBR053C,YRO2,YBR056W,AKL1,HSP26,YBR085C-A,TKL2,CBP6,TPS1,YBR137W,ARA1,TBS1,SSE2,NPL4,UMP1,EHT1,SDS24,PPS1,GLK1,CHA1,TMA17,YDL124W,STF1,INH1,HBT1,VPS54,PST1,FMP16,TPS2,HSP42,HSP78,ATP5,RAD34,TIM11,HXT6,ATP17,QCR7,HSP31,GLC3,RIP1,PIC2,GPP2,RGI1,SSA4,HSP12,HXK1,PNC1,AMS1,COX4,ADH4,NQM1,CTT1,SOL4,ENO1,PCL5…
GO:0098803	Respiratory chain complex	10	35	1.08	3.92e-06	4932.Q0250,4932.YBL045C,4932.YDR529C,4932.YEL024W,4932.YGL187C,4932.YJL166W,4932.YKL148C,4932.YLL041C,4932.YNL052W,4932.YPR191W	COX2,COR1,QCR7,RIP1,COX4,QCR8,SDH1,SDH2,COX5A,QCR2
GO:0005746	Mitochondrial respirasome	10	37	1.06	5.22e-06	4932.Q0250,4932.YBL045C,4932.YDR529C,4932.YEL024W,4932.YGL187C,4932.YJL166W,4932.YKL148C,4932.YLL041C,4932.YNL052W,4932.YPR191W	COX2,COR1,QCR7,RIP1,COX4,QCR8,SDH1,SDH2,COX5A,QCR2
GO:0005753	Mitochondrial proton-transporting ATP synthase complex	8	18	1.27	5.22e-06	4932.Q0085,4932.YBL099W,4932.YDR298C,4932.YDR322C-A,4932.YDR377W,4932.YJR121W,4932.YOL077W-A,4932.YPL078C	ATP6,ATP1,ATP5,TIM11,ATP17,ATP2,ATP19,ATP4
GO:0098798	Mitochondrial protein complex	20	205	0.62	1.05e-05	4932.Q0085,4932.Q0250,4932.YBL045C,4932.YBL099W,4932.YBR170C,4932.YDR298C,4932.YDR322C-A,4932.YDR377W,4932.YDR529C,4932.YEL024W,4932.YGL187C,4932.YJL063C,4932.YJL166W,4932.YJR121W,4932.YKL148C,4932.YLL041C,4932.YNL052W,4932.YOL077W-A,4932.YPL078C,4932.YPR191W	ATP6,COX2,COR1,ATP1,NPL4,ATP5,TIM11,ATP17,QCR7,RIP1,COX4,MRPL8,QCR8,ATP2,SDH1,SDH2,COX5A,ATP19,ATP4,QCR2
GO:0016469	Proton-transporting two-sector ATPase complex	9	33	1.06	1.85e-05	4932.Q0085,4932.YBL099W,4932.YDR298C,4932.YDR322C-A,4932.YDR377W,4932.YJR121W,4932.YOL077W-A,4932.YPL078C,4932.YPR036W	ATP6,ATP1,ATP5,TIM11,ATP17,ATP2,ATP19,ATP4,VMA13
GO:0070069	Cytochrome complex	8	28	1.08	6e-05	4932.Q0250,4932.YBL045C,4932.YDR529C,4932.YEL024W,4932.YGL187C,4932.YJL166W,4932.YNL052W,4932.YPR191W	COX2,COR1,QCR7,RIP1,COX4,QCR8,COX5A,QCR2
GO:0000276	Mitochondrial proton-transporting ATP synthase complex, coupling factor F(o)	6	13	1.29	0.00013	4932.Q0085,4932.YDR298C,4932.YDR322C-A,4932.YDR377W,4932.YOL077W-A,4932.YPL078C	ATP6,ATP5,TIM11,ATP17,ATP19,ATP4
GO:0005622	Intracellular	146	5255	0.07	0.00013	4932.Q0085,4932.Q0250,4932.YBL015W,4932.YBL018C,4932.YBL030C,4932.YBL045C,4932.YBL056W,4932.YBL059C-A,4932.YBL064C,4932.YBL075C,4932.YBL078C,4932.YBL099W,4932.YBL107C,4932.YBR006W,4932.YBR024W,4932.YBR026C,4932.YBR030W,4932.YBR054W,4932.YBR056W,4932.YBR059C,4932.YBR072W,4932.YBR085C-A,4932.YBR117C,4932.YBR120C,4932.YBR126C,4932.YBR137W,4932.YBR149W,4932.YBR150C,4932.YBR169C,4932.YBR170C,4932.YBR1…	ATP6,COX2,ACH1,POP8,PET9,COR1,PTC3,CMC2,PRX1,SSA3,ATG8,ATP1,MIX23,UGA2,SCO2,ETR1,RKM3,YRO2,YBR056W,AKL1,HSP26,YBR085C-A,TKL2,CBP6,TPS1,YBR137W,ARA1,TBS1,SSE2,NPL4,UMP1,EHT1,SDS24,PPS1,GLK1,CHA1,TMA17,YDL124W,STF1,INH1,HBT1,VPS54,PST1,FMP16,TPS2,HSP42,HSP78,ATP5,RAD34,TIM11,HXT6,ATP17,QCR7,HSP31,GLC3,RIP1,PIC2,GPP2,RGI1,SSA4,HSP12,HXK1,PNC1,AMS1,COX4,ADH4,NQM1,CTT1,SOL4,ENO1,PCL5,RTC3,YIA6,VHS2,OM…
GO:0005750	Mitochondrial respiratory chain complex III	5	11	1.28	0.0009	4932.YBL045C,4932.YDR529C,4932.YEL024W,4932.YJL166W,4932.YPR191W	COR1,QCR7,RIP1,QCR8,QCR2
GO:0098796	Membrane protein complex	20	322	0.42	0.0037	4932.Q0085,4932.Q0250,4932.YBL045C,4932.YBL099W,4932.YBR170C,4932.YDR298C,4932.YDR322C-A,4932.YDR377W,4932.YDR529C,4932.YEL024W,4932.YGL187C,4932.YJL166W,4932.YJR121W,4932.YKL148C,4932.YLL041C,4932.YNL052W,4932.YOL077W-A,4932.YPL078C,4932.YPR036W,4932.YPR191W	ATP6,COX2,COR1,ATP1,NPL4,ATP5,TIM11,ATP17,QCR7,RIP1,COX4,QCR8,ATP2,SDH1,SDH2,COX5A,ATP19,ATP4,VMA13,QCR2
GO:1990204	Oxidoreductase complex	7	41	0.86	0.0037	4932.YBL045C,4932.YDR529C,4932.YEL024W,4932.YJL166W,4932.YKL148C,4932.YLL041C,4932.YPR191W	COR1,QCR7,RIP1,QCR8,SDH1,SDH2,QCR2
GO:0005946	Alpha,alpha-trehalose-phosphate synthase complex (UDP-forming)	3	4	1.5	0.0134	4932.YBR126C,4932.YDR074W,4932.YML100W	TPS1,TPS2,TSL1
GO:0016020	Membrane	68	2099	0.14	0.0498	4932.Q0085,4932.Q0250,4932.YBL029C-A,4932.YBL030C,4932.YBL045C,4932.YBL059C-A,4932.YBL078C,4932.YBL099W,4932.YBR024W,4932.YBR054W,4932.YBR059C,4932.YBR150C,4932.YBR170C,4932.YBR177C,4932.YCL040W,4932.YDL124W,4932.YDL223C,4932.YDR027C,4932.YDR055W,4932.YDR298C,4932.YDR322C-A,4932.YDR343C,4932.YDR377W,4932.YDR529C,4932.YEL024W,4932.YER053C,4932.YER067W,4932.YFL014W,4932.YGL156W,4932.YGL187C,4932.YG…	ATP6,COX2,YBL029C-A,PET9,COR1,CMC2,ATG8,ATP1,SCO2,YRO2,AKL1,TBS1,NPL4,EHT1,GLK1,YDL124W,HBT1,VPS54,PST1,ATP5,TIM11,HXT6,ATP17,QCR7,RIP1,PIC2,RGI1,HSP12,AMS1,COX4,ENO1,HXT4,HXT5,YIA6,OM45,YIR035C,TDH1,QCR8,ATP2,SDH1,PET10,YKR078W,SDH2,TFS1,CCW14,CYB2,MSC1,AAC1,HOR7,GPI12,COX5A,YTP1,ATP19,MSB1,ATP4,ODC1,PEP4,UIP4,MMT2,GYP5,PDH1,YPR010C-A,YPR011C,AGC1,VMA13,YPR098C,TPO3,QCR2

## Sheet: G1vsG3 Down
#term ID	term description	observed gene count	background gene count	strength	false discovery rate	matching proteins in your network (IDs)	matching proteins in your network (labels)
GO:1990904	Ribonucleoprotein complex	40	519	0.61	2.33e-11	4932.YCL037C,4932.YDL043C,4932.YDL060W,4932.YDL061C,4932.YDL081C,4932.YDL208W,4932.YDR500C,4932.YER002W,4932.YER082C,4932.YER131W,4932.YFR001W,4932.YGL029W,4932.YGL099W,4932.YGR034W,4932.YGR118W,4932.YHL001W,4932.YHR021C,4932.YHR088W,4932.YHR141C,4932.YJL189W,4932.YJR123W,4932.YKR057W,4932.YKR060W,4932.YLR009W,4932.YLR075W,4932.YLR175W,4932.YLR185W,4932.YLR325C,4932.YLR388W,4932.YMR194W,4932.YMR2…	SRO9,PRP11,TSR1,RPS29B,RPP1A,NHP2,RPL37B,NOP16,UTP7,RPS26B,LOC1,CGR1,LSG1,RPL26B,RPS23A,RPL14B,RPS27B,RPF1,RPL42B,RPL39,RPS5,RPS21A,UTP30,RLP24,RPL10,CBF5,RPL37A,RPL38,RPS29A,RPL36A,TIF11,HAS1,NOP15,NOP13,JJJ1,NOB1,PNO1,RPS30B,RRS1,RPS9A
GO:0022626	Cytosolic ribosome	22	160	0.86	8.04e-10	4932.YDL061C,4932.YDL081C,4932.YDR500C,4932.YER131W,4932.YGL099W,4932.YGR034W,4932.YGR118W,4932.YHL001W,4932.YHR021C,4932.YHR141C,4932.YJL189W,4932.YJR123W,4932.YKR057W,4932.YLR009W,4932.YLR075W,4932.YLR185W,4932.YLR325C,4932.YLR388W,4932.YMR194W,4932.YNL014W,4932.YOR182C,4932.YPL081W	RPS29B,RPP1A,RPL37B,RPS26B,LSG1,RPL26B,RPS23A,RPL14B,RPS27B,RPL42B,RPL39,RPS5,RPS21A,RLP24,RPL10,RPL37A,RPL38,RPS29A,RPL36A,HEF3,RPS30B,RPS9A
GO:0030684	Preribosome	21	182	0.78	3.67e-08	4932.YDL060W,4932.YDR500C,4932.YER002W,4932.YER082C,4932.YFR001W,4932.YGL029W,4932.YHL001W,4932.YHR088W,4932.YJR123W,4932.YKR060W,4932.YLR009W,4932.YLR175W,4932.YLR185W,4932.YMR290C,4932.YNL110C,4932.YNL175C,4932.YNL227C,4932.YOR056C,4932.YOR145C,4932.YOR294W,4932.YPL081W	TSR1,RPL37B,NOP16,UTP7,LOC1,CGR1,RPL14B,RPF1,RPS5,UTP30,RLP24,CBF5,RPL37A,HAS1,NOP15,NOP13,JJJ1,NOB1,PNO1,RRS1,RPS9A
GO:0005840	Ribosome	24	260	0.68	7.93e-08	4932.YDL061C,4932.YDL081C,4932.YDR500C,4932.YER131W,4932.YGL099W,4932.YGR034W,4932.YGR118W,4932.YGR280C,4932.YHL001W,4932.YHR021C,4932.YHR141C,4932.YJL189W,4932.YJR123W,4932.YKL081W,4932.YKR057W,4932.YLR009W,4932.YLR075W,4932.YLR185W,4932.YLR325C,4932.YLR388W,4932.YMR194W,4932.YNL014W,4932.YOR182C,4932.YPL081W	RPS29B,RPP1A,RPL37B,RPS26B,LSG1,RPL26B,RPS23A,PXR1,RPL14B,RPS27B,RPL42B,RPL39,RPS5,TEF4,RPS21A,RLP24,RPL10,RPL37A,RPL38,RPS29A,RPL36A,HEF3,RPS30B,RPS9A
GO:0110165	Cellular anatomical entity	127	5509	0.08	1.04e-07	4932.YBL042C,4932.YBL106C,4932.YBR092C,4932.YCL028W,4932.YCL037C,4932.YCL050C,4932.YDL043C,4932.YDL060W,4932.YDL061C,4932.YDL081C,4932.YDL121C,4932.YDL198C,4932.YDL201W,4932.YDL208W,4932.YDL212W,4932.YDR011W,4932.YDR044W,4932.YDR321W,4932.YDR384C,4932.YDR500C,4932.YEL021W,4932.YEL027W,4932.YEL040W,4932.YEL047C,4932.YER002W,4932.YER009W,4932.YER019C-A,4932.YER042W,4932.YER073W,4932.YER082C,4932.YE…	FUI1,SRO77,PHO3,RNQ1,SRO9,APA1,PRP11,TSR1,RPS29B,RPP1A,YDL121C,GGC1,TRM8,NHP2,SHR3,SNQ2,HEM13,ASP1,ATO3,RPL37B,URA3,VMA3,UTR2,FRD1,NOP16,NTF2,SBH2,MXR1,ALD5,UTP7,RPS26B,FTR1,STE2,LOC1,CGR1,LSG1,BOL2,RPL26B,RPS23A,NSR1,ATF2,TRX2,YHB1,PXR1,BIO2,RPL14B,RPS27B,CPR2,RPF1,RPL42B,OYE2,BAT1,IMD2,URM1,GPP1,ALB1,CIS3,RPL39,ACO2,OPT1,TDH2,YJR015W,CPA2,RPS5,HOM6,BAT2,AUR1,URA6,MAE1,TEF4,HOT13,SPE1,UTH1,RPS21…
GO:0005622	Intracellular	124	5255	0.09	4.88e-07	4932.YBL042C,4932.YBL106C,4932.YBR092C,4932.YCL028W,4932.YCL037C,4932.YCL050C,4932.YDL043C,4932.YDL060W,4932.YDL061C,4932.YDL081C,4932.YDL121C,4932.YDL198C,4932.YDL201W,4932.YDL208W,4932.YDL212W,4932.YDR011W,4932.YDR044W,4932.YDR321W,4932.YDR384C,4932.YDR500C,4932.YEL021W,4932.YEL027W,4932.YEL040W,4932.YEL047C,4932.YER002W,4932.YER009W,4932.YER019C-A,4932.YER042W,4932.YER073W,4932.YER082C,4932.YE…	FUI1,SRO77,PHO3,RNQ1,SRO9,APA1,PRP11,TSR1,RPS29B,RPP1A,YDL121C,GGC1,TRM8,NHP2,SHR3,SNQ2,HEM13,ASP1,ATO3,RPL37B,URA3,VMA3,UTR2,FRD1,NOP16,NTF2,SBH2,MXR1,ALD5,UTP7,RPS26B,LOC1,CGR1,LSG1,BOL2,RPL26B,RPS23A,NSR1,ATF2,TRX2,YHB1,PXR1,BIO2,RPL14B,RPS27B,CPR2,RPF1,RPL42B,OYE2,BAT1,IMD2,URM1,GPP1,ALB1,CIS3,RPL39,ACO2,TDH2,YJR015W,CPA2,RPS5,HOM6,BAT2,AUR1,URA6,MAE1,TEF4,HOT13,SPE1,UTH1,RPS21A,UTP30,SRP40,R…
GO:0044391	Ribosomal subunit	21	229	0.68	7.42e-07	4932.YDL061C,4932.YDL081C,4932.YDR500C,4932.YER131W,4932.YGL099W,4932.YGR034W,4932.YGR118W,4932.YHL001W,4932.YHR021C,4932.YHR141C,4932.YJL189W,4932.YJR123W,4932.YKR057W,4932.YLR009W,4932.YLR075W,4932.YLR185W,4932.YLR325C,4932.YLR388W,4932.YMR194W,4932.YOR182C,4932.YPL081W	RPS29B,RPP1A,RPL37B,RPS26B,LSG1,RPL26B,RPS23A,RPL14B,RPS27B,RPL42B,RPL39,RPS5,RPS21A,RLP24,RPL10,RPL37A,RPL38,RPS29A,RPL36A,RPS30B,RPS9A
GO:0005730	Nucleolus	24	308	0.61	9.36e-07	4932.YDL060W,4932.YDL208W,4932.YER002W,4932.YER082C,4932.YFR001W,4932.YGL029W,4932.YGR159C,4932.YGR280C,4932.YHR088W,4932.YKR060W,4932.YKR092C,4932.YLR009W,4932.YLR175W,4932.YML074C,4932.YMR290C,4932.YNL110C,4932.YNL112W,4932.YNL175C,4932.YNL227C,4932.YOL080C,4932.YOR056C,4932.YOR145C,4932.YOR294W,4932.YPL081W	TSR1,NHP2,NOP16,UTP7,LOC1,CGR1,NSR1,PXR1,RPF1,UTP30,SRP40,RLP24,CBF5,FPR3,HAS1,NOP15,DBP2,NOP13,JJJ1,REX4,NOB1,PNO1,RRS1,RPS9A
GO:0043232	Intracellular non-membrane-bounded organelle	54	1343	0.32	1.56e-06	4932.YCL037C,4932.YDL060W,4932.YDL061C,4932.YDL081C,4932.YDL208W,4932.YDR500C,4932.YEL040W,4932.YER002W,4932.YER082C,4932.YER131W,4932.YFR001W,4932.YGL029W,4932.YGL099W,4932.YGR034W,4932.YGR118W,4932.YGR159C,4932.YGR234W,4932.YGR280C,4932.YHL001W,4932.YHR021C,4932.YHR088W,4932.YHR141C,4932.YHR216W,4932.YJL189W,4932.YJR009C,4932.YJR123W,4932.YKL081W,4932.YKR057W,4932.YKR060W,4932.YKR092C,4932.YLR0…	SRO9,TSR1,RPS29B,RPP1A,NHP2,RPL37B,UTR2,NOP16,UTP7,RPS26B,LOC1,CGR1,LSG1,RPL26B,RPS23A,NSR1,YHB1,PXR1,RPL14B,RPS27B,RPF1,RPL42B,IMD2,RPL39,TDH2,RPS5,TEF4,RPS21A,UTP30,SRP40,RLP24,RPL10,CBF5,RPL37A,TOP3,RPL38,SMC6,RPS29A,FPR3,RPL36A,TIF11,HAS1,HEF3,NOP15,DBP2,NOP13,JJJ1,REX4,NOB1,PNO1,RPS30B,RRS1,CPA1,RPS9A
GO:0030687	Preribosome, large subunit precursor	12	84	0.87	1.56e-05	4932.YDR500C,4932.YER002W,4932.YFR001W,4932.YGL029W,4932.YHL001W,4932.YHR088W,4932.YLR009W,4932.YLR185W,4932.YMR290C,4932.YNL110C,4932.YNL227C,4932.YOR294W	RPL37B,NOP16,LOC1,CGR1,RPL14B,RPF1,RLP24,RPL37A,HAS1,NOP15,JJJ1,RRS1
GO:0022625	Cytosolic large ribosomal subunit	12	85	0.87	1.61e-05	4932.YDL081C,4932.YDR500C,4932.YGL099W,4932.YGR034W,4932.YHL001W,4932.YHR141C,4932.YJL189W,4932.YLR009W,4932.YLR075W,4932.YLR185W,4932.YLR325C,4932.YMR194W	RPP1A,RPL37B,LSG1,RPL26B,RPL14B,RPL42B,RPL39,RLP24,RPL10,RPL37A,RPL38,RPL36A
GO:0043229	Intracellular organelle	113	4619	0.11	2.44e-05	4932.YBL042C,4932.YBR092C,4932.YCL028W,4932.YCL037C,4932.YCL050C,4932.YDL043C,4932.YDL060W,4932.YDL061C,4932.YDL081C,4932.YDL121C,4932.YDL198C,4932.YDL201W,4932.YDL208W,4932.YDL212W,4932.YDR011W,4932.YDR384C,4932.YDR500C,4932.YEL027W,4932.YEL040W,4932.YEL047C,4932.YER002W,4932.YER009W,4932.YER019C-A,4932.YER042W,4932.YER073W,4932.YER082C,4932.YER131W,4932.YFR001W,4932.YGL029W,4932.YGL099W,4932.YG…	FUI1,PHO3,RNQ1,SRO9,APA1,PRP11,TSR1,RPS29B,RPP1A,YDL121C,GGC1,TRM8,NHP2,SHR3,SNQ2,ATO3,RPL37B,VMA3,UTR2,FRD1,NOP16,NTF2,SBH2,MXR1,ALD5,UTP7,RPS26B,LOC1,CGR1,LSG1,BOL2,RPL26B,RPS23A,NSR1,ATF2,TRX2,YHB1,PXR1,BIO2,RPL14B,RPS27B,CPR2,RPF1,RPL42B,OYE2,BAT1,IMD2,URM1,GPP1,ALB1,CIS3,RPL39,ACO2,TDH2,YJR015W,RPS5,HOM6,BAT2,AUR1,URA6,MAE1,TEF4,HOT13,UTH1,RPS21A,UTP30,SRP40,RLP24,RPL10,RAX2,CBF5,YLR179C,RPL…
GO:0005829	Cytosol	37	845	0.36	6.8e-05	4932.YCL028W,4932.YDL061C,4932.YDL081C,4932.YDR044W,4932.YDR500C,4932.YEL021W,4932.YEL047C,4932.YER131W,4932.YGL099W,4932.YGL220W,4932.YGR034W,4932.YGR118W,4932.YGR209C,4932.YGR234W,4932.YHL001W,4932.YHR021C,4932.YHR141C,4932.YIL008W,4932.YJL189W,4932.YJR009C,4932.YJR123W,4932.YKR057W,4932.YLR009W,4932.YLR075W,4932.YLR185W,4932.YLR262C,4932.YLR325C,4932.YLR388W,4932.YLR438W,4932.YMR194W,4932.YNL0…	RNQ1,RPS29B,RPP1A,HEM13,RPL37B,URA3,FRD1,RPS26B,LSG1,BOL2,RPL26B,RPS23A,TRX2,YHB1,RPL14B,RPS27B,RPL42B,URM1,RPL39,TDH2,RPS5,RPS21A,RLP24,RPL10,RPL37A,YPT6,RPL38,RPS29A,CAR2,RPL36A,HEF3,JJJ1,SPE2,ARG1,RPS30B,RPS9A,CAR1
GO:0022627	Cytosolic small ribosomal subunit	9	66	0.85	0.00055	4932.YDL061C,4932.YER131W,4932.YGR118W,4932.YHR021C,4932.YJR123W,4932.YKR057W,4932.YLR388W,4932.YOR182C,4932.YPL081W	RPS29B,RPS26B,RPS23A,RPS27B,RPS5,RPS21A,RPS29A,RPS30B,RPS9A
GO:0005737	Cytoplasm	106	4380	0.1	0.00067	4932.YBL042C,4932.YBL106C,4932.YBR092C,4932.YCL028W,4932.YCL037C,4932.YCL050C,4932.YDL060W,4932.YDL061C,4932.YDL081C,4932.YDL121C,4932.YDL198C,4932.YDL212W,4932.YDR011W,4932.YDR044W,4932.YDR321W,4932.YDR384C,4932.YDR500C,4932.YEL021W,4932.YEL027W,4932.YEL040W,4932.YEL047C,4932.YER009W,4932.YER019C-A,4932.YER042W,4932.YER073W,4932.YER131W,4932.YFR001W,4932.YGL099W,4932.YGL220W,4932.YGR034W,4932.YG…	FUI1,SRO77,PHO3,RNQ1,SRO9,APA1,TSR1,RPS29B,RPP1A,YDL121C,GGC1,SHR3,SNQ2,HEM13,ASP1,ATO3,RPL37B,URA3,VMA3,UTR2,FRD1,NTF2,SBH2,MXR1,ALD5,RPS26B,LOC1,LSG1,BOL2,RPL26B,RPS23A,NSR1,ATF2,TRX2,YHB1,BIO2,RPL14B,RPS27B,CPR2,RPL42B,OYE2,BAT1,IMD2,URM1,GPP1,ALB1,CIS3,RPL39,ACO2,TDH2,YJR015W,CPA2,RPS5,HOM6,BAT2,AUR1,URA6,MAE1,TEF4,HOT13,SPE1,UTH1,RPS21A,RLP24,RPL10,RAX2,CBF5,YLR179C,RPL37A,YPT6,RPL38,DIC1,GR…
GO:0030686	90S preribosome	8	90	0.67	0.0218	4932.YDL060W,4932.YER082C,4932.YJR123W,4932.YKR060W,4932.YLR175W,4932.YMR290C,4932.YOR145C,4932.YPL081W	TSR1,UTP7,RPS5,UTP30,CBF5,HAS1,PNO1,RPS9A

## Sheet: G1vsG4 Up
#term ID	term description	observed gene count	background gene count	strength	false discovery rate	matching proteins in your network (IDs)	matching proteins in your network (labels)
GO:0110165	Cellular anatomical entity	338	5509	0.08	7.37e-17	4932.YAL005C,4932.YAL043C,4932.YAR027W,4932.YAR042W,4932.YBL015W,4932.YBL018C,4932.YBL029C-A,4932.YBL031W,4932.YBL035C,4932.YBL037W,4932.YBL040C,4932.YBL041W,4932.YBL047C,4932.YBL055C,4932.YBL056W,4932.YBL064C,4932.YBL066C,4932.YBL075C,4932.YBL078C,4932.YBL101C,4932.YBL107C,4932.YBR006W,4932.YBR053C,4932.YBR056W,4932.YBR059C,4932.YBR072W,4932.YBR081C,4932.YBR085C-A,4932.YBR088C,4932.YBR101C,4932.…	SSA1,PTA1,UIP3,SWH1,ACH1,POP8,YBL029C-A,SHE1,POL12,APL3,ERD2,PRE7,EDE1,YBL055C,PTC3,PRX1,SEF1,SSA3,ATG8,ECM21,MIX23,UGA2,YBR053C,YBR056W,AKL1,HSP26,SPT7,YBR085C-A,POL30,FES1,SIF2,RAD16,TKL2,TPS1,YBR137W,YBR139W,ARA1,TBS1,CDC28,YSY6,SSE2,NPL4,UMP1,EHT1,TAF5,MCM7,SDS24,YBP1,PBP2,ABD1,ISW1,HIS7,RGD1,HSM3,PAF1,SNF5,LSB5,GLK1,CHA1,TAF2,GPD1,RTK1,YDL057W,YET3,BUG1,TMA17,ATG20,IWR1,YDL124W,STF1,RPN5,STE…
GO:0005622	Intracellular	326	5255	0.08	2.2e-13	4932.YAL005C,4932.YAL043C,4932.YAR027W,4932.YAR042W,4932.YBL015W,4932.YBL018C,4932.YBL031W,4932.YBL035C,4932.YBL037W,4932.YBL040C,4932.YBL041W,4932.YBL047C,4932.YBL055C,4932.YBL056W,4932.YBL064C,4932.YBL066C,4932.YBL075C,4932.YBL078C,4932.YBL101C,4932.YBL107C,4932.YBR006W,4932.YBR056W,4932.YBR059C,4932.YBR072W,4932.YBR081C,4932.YBR085C-A,4932.YBR088C,4932.YBR101C,4932.YBR103W,4932.YBR114W,4932.YB…	SSA1,PTA1,UIP3,SWH1,ACH1,POP8,SHE1,POL12,APL3,ERD2,PRE7,EDE1,YBL055C,PTC3,PRX1,SEF1,SSA3,ATG8,ECM21,MIX23,UGA2,YBR056W,AKL1,HSP26,SPT7,YBR085C-A,POL30,FES1,SIF2,RAD16,TKL2,TPS1,YBR137W,YBR139W,ARA1,TBS1,CDC28,YSY6,SSE2,NPL4,UMP1,EHT1,TAF5,MCM7,SDS24,YBP1,PBP2,ABD1,ISW1,HIS7,RGD1,HSM3,PAF1,SNF5,LSB5,GLK1,CHA1,TAF2,GPD1,RTK1,YET3,BUG1,TMA17,ATG20,IWR1,YDL124W,STF1,RPN5,STE7,ENT1,INH1,GDH2,HBT1,GYP7…
GO:0005737	Cytoplasm	277	4380	0.09	7.12e-07	4932.YAL005C,4932.YAR027W,4932.YAR042W,4932.YBL015W,4932.YBL018C,4932.YBL031W,4932.YBL037W,4932.YBL040C,4932.YBL041W,4932.YBL047C,4932.YBL055C,4932.YBL056W,4932.YBL064C,4932.YBL075C,4932.YBL078C,4932.YBL101C,4932.YBL107C,4932.YBR006W,4932.YBR056W,4932.YBR059C,4932.YBR072W,4932.YBR081C,4932.YBR085C-A,4932.YBR101C,4932.YBR117C,4932.YBR126C,4932.YBR137W,4932.YBR139W,4932.YBR149W,4932.YBR150C,4932.YB…	SSA1,UIP3,SWH1,ACH1,POP8,SHE1,APL3,ERD2,PRE7,EDE1,YBL055C,PTC3,PRX1,SSA3,ATG8,ECM21,MIX23,UGA2,YBR056W,AKL1,HSP26,SPT7,YBR085C-A,FES1,TKL2,TPS1,YBR137W,YBR139W,ARA1,TBS1,CDC28,YSY6,SSE2,NPL4,UMP1,EHT1,MCM7,SDS24,YBP1,PBP2,ABD1,HIS7,RGD1,HSM3,SNF5,LSB5,GLK1,CHA1,GPD1,RTK1,YET3,BUG1,TMA17,ATG20,IWR1,YDL124W,STF1,RPN5,STE7,ENT1,INH1,GDH2,HBT1,GYP7,NTH1,VPS54,MIX14,PST1,OCA6,FMP16,TPS2,SED1,GIS1,MSH6…
GO:0005829	Cytosol	72	845	0.22	0.0049	4932.YAL005C,4932.YBL015W,4932.YBL018C,4932.YBL041W,4932.YBL075C,4932.YBL078C,4932.YBL101C,4932.YBR056W,4932.YBR101C,4932.YBR137W,4932.YBR149W,4932.YBR214W,4932.YBR236C,4932.YBR272C,4932.YBR289W,4932.YCL034W,4932.YCL040W,4932.YDL022W,4932.YDL113C,4932.YDL147W,4932.YDL234C,4932.YDR027C,4932.YDR096W,4932.YDR141C,4932.YDR172W,4932.YDR189W,4932.YDR295C,4932.YDR358W,4932.YER175C,4932.YFL014W,4932.YFR0…	SSA1,ACH1,POP8,PRE7,SSA3,ATG8,ECM21,YBR056W,FES1,YBR137W,ARA1,SDS24,ABD1,HSM3,SNF5,LSB5,GLK1,GPD1,ATG20,RPN5,GYP7,VPS54,GIS1,DOP1,SUP35,SLY1,HDA2,GGA1,TMT1,HSP12,HXK1,PTI1,SOL4,ENO1,RPN1,SLT2,CST6,RPN2,BET4,TDH1,NMD5,YKL069W,OXP1,NUP133,DNM1,HSP104,FRA1,LOT6,IDP2,VIP1,COG8,TAP42,PDS5,PGM2,ADE17,DDR48,MLS1,EGO4,ROD1,VPS5,LDB19,MUK1,BRO1,GLR1,PNG1,ATG21,VPS30,RNY1,KAP120,HRR25,GYP5,SRO7

## Sheet: G1vsG4 Down
#term ID	term description	observed gene count	background gene count	strength	false discovery rate	matching proteins in your network (IDs)	matching proteins in your network (labels)
GO:0022626	Cytosolic ribosome	59	160	0.85	1.27e-25	4932.YBL027W,4932.YBR031W,4932.YBR048W,4932.YBR191W,4932.YDL061C,4932.YDL075W,4932.YDL081C,4932.YDL136W,4932.YDR064W,4932.YDR447C,4932.YDR500C,4932.YER074W,4932.YER131W,4932.YGL099W,4932.YGL103W,4932.YGL123W,4932.YGL189C,4932.YGR027C,4932.YGR034W,4932.YGR118W,4932.YGR148C,4932.YHL001W,4932.YHR010W,4932.YHR021C,4932.YHR141C,4932.YIL052C,4932.YIL133C,4932.YJL136C,4932.YJL189W,4932.YJR094W-A,4932.YJ…	RPL19B,RPL4A,RPS11B,RPL21A,RPS29B,RPL31A,RPP1A,RPL35B,RPS13,RPS17B,RPL37B,RPS24A,RPS26B,LSG1,RPL28,RPS2,RPS26A,RPS25A,RPL26B,RPS23A,RPL24B,RPL14B,RPL27A,RPS27B,RPL42B,RPL34B,RPL16A,RPS21B,RPL39,RPL43B,RPS5,RPL14A,RPS21A,RPL40B,RPL8B,RLP24,RPL15A,RPS0B,RPL22A,RPL10,RPL37A,MAP1,RPL38,RPL26A,RPS22B,RPS29A,RPL31B,RPS1A,RPL6B,RPL6A,RPL36A,RPS10B,HEF3,RPS7B,RPS15,RPS28A,RPS30B,RPL33B,RPS9A
GO:1990904	Ribonucleoprotein complex	99	519	0.56	2.12e-25	4932.YBL027W,4932.YBL090W,4932.YBR031W,4932.YBR048W,4932.YBR191W,4932.YBR267W,4932.YCL054W,4932.YCL059C,4932.YDL014W,4932.YDL043C,4932.YDL060W,4932.YDL061C,4932.YDL075W,4932.YDL081C,4932.YDL136W,4932.YDL208W,4932.YDL213C,4932.YDR064W,4932.YDR101C,4932.YDR447C,4932.YDR500C,4932.YEL026W,4932.YER002W,4932.YER006W,4932.YER074W,4932.YER126C,4932.YER131W,4932.YFR001W,4932.YGL029W,4932.YGL099W,4932.YGL1…	RPL19B,MRP21,RPL4A,RPS11B,RPL21A,REI1,SPB1,KRR1,NOP1,PRP11,TSR1,RPS29B,RPL31A,RPP1A,RPL35B,NHP2,NOP6,RPS13,ARX1,RPS17B,RPL37B,SNU13,NOP16,NUG1,RPS24A,NSA2,RPS26B,LOC1,CGR1,LSG1,RPL28,RPS2,RPS26A,RPS25A,RPL26B,RPS23A,RPL24B,RPL14B,RPL27A,RPS27B,SSZ1,NOP10,RPF1,GAR1,RPL42B,NMD3,RPL34B,RPL16A,YVH1,RPS21B,RPL39,RPL43B,RPS5,RPL14A,MRT4,RPS21A,RPF2,RPL40B,RPL8B,RLP24,RPL15A,RPS0B,RPL22A,BUD20,RPL10,CBF…
GO:0005622	Intracellular	339	5255	0.09	7.49e-21	4932.YAL003W,4932.YAL029C,4932.YAL042W,4932.YAL044W-A,4932.YAL046C,4932.YAR002C-A,4932.YBL027W,4932.YBL042C,4932.YBL090W,4932.YBL106C,4932.YBR031W,4932.YBR048W,4932.YBR069C,4932.YBR078W,4932.YBR085W,4932.YBR092C,4932.YBR104W,4932.YBR145W,4932.YBR187W,4932.YBR191W,4932.YBR267W,4932.YCL009C,4932.YCL011C,4932.YCL025C,4932.YCL028W,4932.YCL050C,4932.YCL054W,4932.YCL059C,4932.YCR005C,4932.YCR023C,4932.…	EFB1,MYO4,ERV46,BOL1,BOL3,ERP1,RPL19B,FUI1,MRP21,SRO77,RPL4A,RPS11B,TAT1,ECM33,AAC3,PHO3,YMC2,ADH5,GDT1,RPL21A,REI1,ILV6,GBP2,AGP1,RNQ1,APA1,SPB1,KRR1,CIT2,YCR023C,ARE1,YCR051W,YCR087C-A,ATP16,NOP1,PRP11,TSR1,RPS29B,SYO1,RPL31A,RPP1A,YFH1,YDL121C,RPL35B,NRP1,GLT1,GGC1,TRM8,NHP2,SHR3,NOP6,SNQ2,ENA2,HEM13,RPS13,ARX1,TRM1,MTC5,HOM2,MSS116,ADK1,HEM1,LYS4,SUR2,ASP1,SVF1,YRA1,ATO3,STE14,RRP17,RPS17B,GU…
GO:0110165	Cellular anatomical entity	345	5509	0.08	7.49e-21	4932.YAL003W,4932.YAL029C,4932.YAL042W,4932.YAL044W-A,4932.YAL046C,4932.YAR002C-A,4932.YBL027W,4932.YBL042C,4932.YBL090W,4932.YBL106C,4932.YBR031W,4932.YBR048W,4932.YBR069C,4932.YBR078W,4932.YBR085W,4932.YBR092C,4932.YBR104W,4932.YBR145W,4932.YBR187W,4932.YBR191W,4932.YBR267W,4932.YCL009C,4932.YCL011C,4932.YCL025C,4932.YCL028W,4932.YCL050C,4932.YCL054W,4932.YCL059C,4932.YCR005C,4932.YCR023C,4932.…	EFB1,MYO4,ERV46,BOL1,BOL3,ERP1,RPL19B,FUI1,MRP21,SRO77,RPL4A,RPS11B,TAT1,ECM33,AAC3,PHO3,YMC2,ADH5,GDT1,RPL21A,REI1,ILV6,GBP2,AGP1,RNQ1,APA1,SPB1,KRR1,CIT2,YCR023C,ARE1,YCR051W,YCR087C-A,ATP16,NOP1,PRP11,TSR1,RPS29B,SYO1,RPL31A,RPP1A,YFH1,YDL121C,RPL35B,NRP1,GLT1,GGC1,TRM8,NHP2,SHR3,NOP6,SNQ2,ENA2,HEM13,RPS13,ARX1,TRM1,MTC5,HOM2,MSS116,ADK1,HEM1,LYS4,SUR2,ASP1,HXT3,SVF1,YRA1,ATO3,STE14,RRP17,RPS1…
GO:0005840	Ribosome	64	260	0.67	1.46e-20	4932.YBL027W,4932.YBL090W,4932.YBR031W,4932.YBR048W,4932.YBR191W,4932.YDL061C,4932.YDL075W,4932.YDL081C,4932.YDL136W,4932.YDR064W,4932.YDR447C,4932.YDR500C,4932.YER074W,4932.YER131W,4932.YGL099W,4932.YGL103W,4932.YGL123W,4932.YGL189C,4932.YGR027C,4932.YGR034W,4932.YGR118W,4932.YGR148C,4932.YGR280C,4932.YHL001W,4932.YHR010W,4932.YHR021C,4932.YHR141C,4932.YIL052C,4932.YIL133C,4932.YJL136C,4932.YJL1…	RPL19B,MRP21,RPL4A,RPS11B,RPL21A,RPS29B,RPL31A,RPP1A,RPL35B,RPS13,RPS17B,RPL37B,RPS24A,RPS26B,LSG1,RPL28,RPS2,RPS26A,RPS25A,RPL26B,RPS23A,RPL24B,PXR1,RPL14B,RPL27A,RPS27B,RPL42B,RPL34B,RPL16A,RPS21B,RPL39,RPL43B,RPS5,RPL14A,TEF4,RPS21A,RPL40B,RPL8B,RLP24,RPL15A,RPS0B,RPL22A,RPL10,RPL37A,MAP1,RPL38,RPL26A,RPS22B,RPS29A,RPL31B,RPS1A,RPL6B,RPL6A,RPL36A,RPS10B,HEF3,SWS2,RPS7B,GIS2,RPS15,RPS28A,RPS30B…
GO:0044391	Ribosomal subunit	59	229	0.69	1.07e-19	4932.YBL027W,4932.YBL090W,4932.YBR031W,4932.YBR048W,4932.YBR191W,4932.YDL061C,4932.YDL075W,4932.YDL081C,4932.YDL136W,4932.YDR064W,4932.YDR447C,4932.YDR500C,4932.YER074W,4932.YER131W,4932.YGL099W,4932.YGL103W,4932.YGL123W,4932.YGL189C,4932.YGR027C,4932.YGR034W,4932.YGR118W,4932.YGR148C,4932.YHL001W,4932.YHR010W,4932.YHR021C,4932.YHR141C,4932.YIL052C,4932.YIL133C,4932.YJL136C,4932.YJL189W,4932.YJR0…	RPL19B,MRP21,RPL4A,RPS11B,RPL21A,RPS29B,RPL31A,RPP1A,RPL35B,RPS13,RPS17B,RPL37B,RPS24A,RPS26B,LSG1,RPL28,RPS2,RPS26A,RPS25A,RPL26B,RPS23A,RPL24B,RPL14B,RPL27A,RPS27B,RPL42B,RPL34B,RPL16A,RPS21B,RPL39,RPL43B,RPS5,RPL14A,RPS21A,RPL40B,RPL8B,RLP24,RPL15A,RPS0B,RPL22A,RPL10,RPL37A,RPL38,RPL26A,RPS22B,RPS29A,RPL31B,RPS1A,RPL6B,RPL6A,RPL36A,RPS10B,SWS2,RPS7B,RPS15,RPS28A,RPS30B,RPL33B,RPS9A
GO:0005737	Cytoplasm	303	4380	0.12	8.31e-17	4932.YAL003W,4932.YAL029C,4932.YAL042W,4932.YAL044W-A,4932.YAL046C,4932.YAR002C-A,4932.YBL027W,4932.YBL042C,4932.YBL090W,4932.YBL106C,4932.YBR031W,4932.YBR048W,4932.YBR069C,4932.YBR078W,4932.YBR085W,4932.YBR092C,4932.YBR104W,4932.YBR145W,4932.YBR187W,4932.YBR191W,4932.YBR267W,4932.YCL009C,4932.YCL011C,4932.YCL025C,4932.YCL028W,4932.YCL050C,4932.YCR005C,4932.YCR023C,4932.YCR048W,4932.YCR051W,4932.…	EFB1,MYO4,ERV46,BOL1,BOL3,ERP1,RPL19B,FUI1,MRP21,SRO77,RPL4A,RPS11B,TAT1,ECM33,AAC3,PHO3,YMC2,ADH5,GDT1,RPL21A,REI1,ILV6,GBP2,AGP1,RNQ1,APA1,CIT2,YCR023C,ARE1,YCR051W,ATP16,TSR1,RPS29B,SYO1,RPL31A,RPP1A,YFH1,YDL121C,RPL35B,NRP1,GLT1,GGC1,SHR3,SNQ2,ENA2,HEM13,RPS13,ARX1,TRM1,MTC5,HOM2,MSS116,ADK1,HEM1,LYS4,SUR2,ASP1,SVF1,ATO3,STE14,RRP17,RPS17B,GUK1,KRE2,VPS60,RIB3,RPL37B,SAM2,SMT3,EUG1,URA3,VMA3,…
GO:0030684	Preribosome	47	182	0.69	1.73e-15	4932.YBL027W,4932.YBR048W,4932.YBR267W,4932.YCL054W,4932.YCL059C,4932.YDL014W,4932.YDL060W,4932.YDL136W,4932.YDL213C,4932.YDR064W,4932.YDR101C,4932.YDR500C,4932.YEL026W,4932.YER002W,4932.YER006W,4932.YER126C,4932.YFR001W,4932.YGL029W,4932.YGL103W,4932.YGL123W,4932.YHL001W,4932.YHR088W,4932.YHR170W,4932.YIR026C,4932.YJR123W,4932.YKL009W,4932.YKR081C,4932.YLR009W,4932.YLR048W,4932.YLR074C,4932.YLR1…	RPL19B,RPS11B,REI1,SPB1,KRR1,NOP1,TSR1,RPL35B,NOP6,RPS13,ARX1,RPL37B,SNU13,NOP16,NUG1,NSA2,LOC1,CGR1,RPL28,RPS2,RPL14B,RPF1,NMD3,YVH1,RPS5,MRT4,RPF2,RLP24,RPS0B,BUD20,CBF5,RPL37A,NOP56,RSA3,RPS1A,HAS1,RPS7B,NOP15,NOP13,JJJ1,NOG2,UTP23,PNO1,RRS1,NOP58,NOP4,RPS9A
GO:0022625	Cytosolic large ribosomal subunit	33	85	0.87	8.51e-15	4932.YBL027W,4932.YBR031W,4932.YBR191W,4932.YDL075W,4932.YDL081C,4932.YDL136W,4932.YDR500C,4932.YGL099W,4932.YGL103W,4932.YGR034W,4932.YGR148C,4932.YHL001W,4932.YHR010W,4932.YHR141C,4932.YIL052C,4932.YIL133C,4932.YJL189W,4932.YJR094W-A,4932.YKL006W,4932.YKR094C,4932.YLL045C,4932.YLR009W,4932.YLR029C,4932.YLR061W,4932.YLR075W,4932.YLR185W,4932.YLR325C,4932.YLR344W,4932.YLR406C,4932.YLR448W,4932.YM…	RPL19B,RPL4A,RPL21A,RPL31A,RPP1A,RPL35B,RPL37B,LSG1,RPL28,RPL26B,RPL24B,RPL14B,RPL27A,RPL42B,RPL34B,RPL16A,RPL39,RPL43B,RPL14A,RPL40B,RPL8B,RLP24,RPL15A,RPL22A,RPL10,RPL37A,RPL38,RPL26A,RPL31B,RPL6B,RPL6A,RPL36A,RPL33B
GO:0043229	Intracellular organelle	305	4619	0.1	2.98e-13	4932.YAL029C,4932.YAL042W,4932.YAL044W-A,4932.YAL046C,4932.YAR002C-A,4932.YBL027W,4932.YBL042C,4932.YBL090W,4932.YBR031W,4932.YBR048W,4932.YBR069C,4932.YBR078W,4932.YBR085W,4932.YBR092C,4932.YBR104W,4932.YBR145W,4932.YBR187W,4932.YBR191W,4932.YCL009C,4932.YCL011C,4932.YCL025C,4932.YCL028W,4932.YCL050C,4932.YCL054W,4932.YCL059C,4932.YCR005C,4932.YCR023C,4932.YCR048W,4932.YCR051W,4932.YCR087C-A,493…	MYO4,ERV46,BOL1,BOL3,ERP1,RPL19B,FUI1,MRP21,RPL4A,RPS11B,TAT1,ECM33,AAC3,PHO3,YMC2,ADH5,GDT1,RPL21A,ILV6,GBP2,AGP1,RNQ1,APA1,SPB1,KRR1,CIT2,YCR023C,ARE1,YCR051W,YCR087C-A,ATP16,NOP1,PRP11,TSR1,RPS29B,SYO1,RPL31A,RPP1A,YFH1,YDL121C,RPL35B,NRP1,GLT1,GGC1,TRM8,NHP2,SHR3,NOP6,SNQ2,ENA2,RPS13,ARX1,TRM1,MTC5,HOM2,MSS116,ADK1,HEM1,LYS4,SUR2,SVF1,YRA1,ATO3,STE14,RRP17,RPS17B,GUK1,KRE2,VPS60,RIB3,RPL37B,S…
GO:0030687	Preribosome, large subunit precursor	29	84	0.82	6.06e-12	4932.YBL027W,4932.YBR267W,4932.YCL054W,4932.YDL136W,4932.YDL213C,4932.YDR101C,4932.YDR500C,4932.YER002W,4932.YER006W,4932.YER126C,4932.YFR001W,4932.YGL029W,4932.YGL103W,4932.YHL001W,4932.YHR088W,4932.YHR170W,4932.YIR026C,4932.YKL009W,4932.YKR081C,4932.YLR009W,4932.YLR074C,4932.YLR185W,4932.YLR221C,4932.YMR290C,4932.YNL110C,4932.YNL227C,4932.YNR053C,4932.YOR294W,4932.YPL043W	RPL19B,REI1,SPB1,RPL35B,NOP6,ARX1,RPL37B,NOP16,NUG1,NSA2,LOC1,CGR1,RPL28,RPL14B,RPF1,NMD3,YVH1,MRT4,RPF2,RLP24,BUD20,RPL37A,RSA3,HAS1,NOP15,JJJ1,NOG2,RRS1,NOP4
GO:0043232	Intracellular non-membrane-bounded organelle	131	1343	0.27	1.5e-11	4932.YAL029C,4932.YBL027W,4932.YBL090W,4932.YBR031W,4932.YBR048W,4932.YBR191W,4932.YCL009C,4932.YCL011C,4932.YCL054W,4932.YCL059C,4932.YCR087C-A,4932.YDL014W,4932.YDL060W,4932.YDL061C,4932.YDL075W,4932.YDL081C,4932.YDL136W,4932.YDL167C,4932.YDL208W,4932.YDL213C,4932.YDR064W,4932.YDR101C,4932.YDR194C,4932.YDR412W,4932.YDR447C,4932.YDR500C,4932.YDR502C,4932.YDR510W,4932.YEL026W,4932.YEL040W,4932.YE…	MYO4,RPL19B,MRP21,RPL4A,RPS11B,RPL21A,ILV6,GBP2,SPB1,KRR1,YCR087C-A,NOP1,TSR1,RPS29B,RPL31A,RPP1A,RPL35B,NRP1,NHP2,NOP6,RPS13,ARX1,MSS116,RRP17,RPS17B,RPL37B,SAM2,SMT3,SNU13,UTR2,NOP16,NUG1,RPS24A,NSA2,RPS26B,LOC1,LEU1,CGR1,LSG1,RPL28,RPS2,RPS26A,RPS25A,RPL26B,RPS23A,RPL24B,NSR1,YHB1,SDA1,PXR1,RPL14B,RPL27A,RPS27B,ERG7,NOP10,RPF1,GAR1,RPL42B,IMD2,RPL34B,RPL16A,YVH1,RPS21B,RPL39,TDH2,RPL43B,RPS5,R…
GO:0005829	Cytosol	96	845	0.34	3.08e-11	4932.YBL027W,4932.YBR031W,4932.YBR048W,4932.YBR191W,4932.YCL011C,4932.YCL028W,4932.YDL061C,4932.YDL075W,4932.YDL081C,4932.YDL136W,4932.YDR044W,4932.YDR064W,4932.YDR226W,4932.YDR447C,4932.YDR454C,4932.YDR487C,4932.YDR500C,4932.YDR502C,4932.YEL021W,4932.YEL047C,4932.YEL048C,4932.YER074W,4932.YER131W,4932.YGL009C,4932.YGL099W,4932.YGL103W,4932.YGL123W,4932.YGL148W,4932.YGL189C,4932.YGL220W,4932.YGR0…	RPL19B,RPL4A,RPS11B,RPL21A,GBP2,RNQ1,RPS29B,RPL31A,RPP1A,RPL35B,HEM13,RPS13,ADK1,RPS17B,GUK1,RIB3,RPL37B,SAM2,URA3,FRD1,TCA17,RPS24A,RPS26B,LEU1,LSG1,RPL28,RPS2,ARO2,RPS26A,BOL2,RPS25A,RPL26B,ACB1,RPS23A,RPL24B,RNR4,YHB1,RPL14B,RPL27A,DED81,RPS27B,CUP1-2,FUR1,RPL42B,NMD3,URM1,RPL34B,RPL16A,RNR2,RPS21B,RPL39,TDH2,RPL43B,RPS5,RPL14A,TMA19,RPS21A,RPL40B,RPL8B,RLP24,RPL15A,TRX1,RPS0B,RPL22A,RPL10,RPL…
GO:0022627	Cytosolic small ribosomal subunit	24	66	0.84	2.64e-10	4932.YBR048W,4932.YDL061C,4932.YDR064W,4932.YDR447C,4932.YER074W,4932.YER131W,4932.YGL123W,4932.YGL189C,4932.YGR027C,4932.YGR118W,4932.YHR021C,4932.YJL136C,4932.YJR123W,4932.YKR057W,4932.YLR048W,4932.YLR367W,4932.YLR388W,4932.YLR441C,4932.YMR230W,4932.YNL096C,4932.YOL040C,4932.YOR167C,4932.YOR182C,4932.YPL081W	RPS11B,RPS29B,RPS13,RPS17B,RPS24A,RPS26B,RPS2,RPS26A,RPS25A,RPS23A,RPS27B,RPS21B,RPS5,RPS21A,RPS0B,RPS22B,RPS29A,RPS1A,RPS10B,RPS7B,RPS15,RPS28A,RPS30B,RPS9A
GO:0015935	Small ribosomal subunit	26	97	0.71	9.32e-09	4932.YBL090W,4932.YBR048W,4932.YDL061C,4932.YDR064W,4932.YDR447C,4932.YER074W,4932.YER131W,4932.YGL123W,4932.YGL189C,4932.YGR027C,4932.YGR118W,4932.YHR021C,4932.YJL136C,4932.YJR123W,4932.YKR057W,4932.YLR048W,4932.YLR367W,4932.YLR388W,4932.YLR441C,4932.YMR230W,4932.YNL081C,4932.YNL096C,4932.YOL040C,4932.YOR167C,4932.YOR182C,4932.YPL081W	MRP21,RPS11B,RPS29B,RPS13,RPS17B,RPS24A,RPS26B,RPS2,RPS26A,RPS25A,RPS23A,RPS27B,RPS21B,RPS5,RPS21A,RPS0B,RPS22B,RPS29A,RPS1A,RPS10B,SWS2,RPS7B,RPS15,RPS28A,RPS30B,RPS9A
GO:0005730	Nucleolus	47	308	0.47	1.57e-08	4932.YCL054W,4932.YCL059C,4932.YCR087C-A,4932.YDL014W,4932.YDL060W,4932.YDL208W,4932.YDL213C,4932.YDR064W,4932.YDR101C,4932.YDR194C,4932.YDR412W,4932.YEL026W,4932.YER002W,4932.YER006W,4932.YER126C,4932.YFR001W,4932.YGL029W,4932.YGL123W,4932.YGR159C,4932.YGR245C,4932.YGR280C,4932.YHR072W-A,4932.YHR088W,4932.YHR089C,4932.YKL009W,4932.YKL078W,4932.YKR081C,4932.YKR092C,4932.YLR009W,4932.YLR175W,4932.…	SPB1,KRR1,YCR087C-A,NOP1,TSR1,NHP2,NOP6,RPS13,ARX1,MSS116,RRP17,SNU13,NOP16,NUG1,NSA2,LOC1,CGR1,RPS2,NSR1,SDA1,PXR1,NOP10,RPF1,GAR1,MRT4,DHR2,RPF2,SRP40,RLP24,CBF5,NOP56,RSA3,HAS1,RPS7B,NOP15,DBP2,NOP13,JJJ1,NOG2,UTP23,PNO1,DED1,RRS1,NOP58,NOP4,RPS9A,NOP53
GO:0032991	Protein-containing complex	150	2000	0.16	1.47e-05	4932.YAL003W,4932.YAL029C,4932.YBL027W,4932.YBL090W,4932.YBR031W,4932.YBR048W,4932.YBR191W,4932.YBR267W,4932.YCL009C,4932.YCL054W,4932.YCL059C,4932.YDL004W,4932.YDL014W,4932.YDL043C,4932.YDL060W,4932.YDL061C,4932.YDL075W,4932.YDL081C,4932.YDL136W,4932.YDL201W,4932.YDL208W,4932.YDL213C,4932.YDR064W,4932.YDR101C,4932.YDR128W,4932.YDR381W,4932.YDR447C,4932.YDR500C,4932.YEL026W,4932.YEL027W,4932.YEL0…	EFB1,MYO4,RPL19B,MRP21,RPL4A,RPS11B,RPL21A,REI1,ILV6,SPB1,KRR1,ATP16,NOP1,PRP11,TSR1,RPS29B,RPL31A,RPP1A,RPL35B,TRM8,NHP2,NOP6,RPS13,ARX1,MTC5,YRA1,RPS17B,RPL37B,SNU13,VMA3,TCA17,VMA8,NOP16,NUG1,RPS24A,SBH1,NSA2,RPS26B,FTR1,STE2,LOC1,LEU1,STT3,CGR1,LIF1,LSG1,RPL28,RPS2,RPS26A,VMA7,RPS25A,RPL26B,TOM20,RPS23A,RPL24B,RNR4,RPL14B,PRS3,TIM10,RPL27A,YHR020W,RPS27B,VMA22,SSZ1,NOP10,RPF1,GAR1,MSH1,RPL42B…
GO:0010494	Cytoplasmic stress granule	16	90	0.53	0.0026	4932.YCL011C,4932.YDL167C,4932.YDR502C,4932.YGL009C,4932.YGR234W,4932.YIR026C,4932.YKL056C,4932.YKL081W,4932.YKL181W,4932.YLR244C,4932.YNL085W,4932.YNL209W,4932.YNL255C,4932.YOR182C,4932.YOR204W,4932.YOR303W	GBP2,NRP1,SAM2,LEU1,YHB1,YVH1,TMA19,TEF4,PRS1,MAP1,MKT1,SSB2,GIS2,RPS30B,DED1,CPA1
GO:0030686	90S preribosome	16	90	0.53	0.0026	4932.YBR048W,4932.YCL059C,4932.YDL014W,4932.YDL060W,4932.YDL213C,4932.YDR064W,4932.YJR123W,4932.YLR048W,4932.YLR175W,4932.YLR197W,4932.YLR441C,4932.YMR290C,4932.YNL096C,4932.YOR145C,4932.YOR310C,4932.YPL081W	RPS11B,KRR1,NOP1,TSR1,NOP6,RPS13,RPS5,RPS0B,CBF5,NOP56,RPS1A,HAS1,RPS7B,PNO1,NOP58,RPS9A
GO:0005732	Small nucleolar ribonucleoprotein complex	8	29	0.72	0.0142	4932.YDL014W,4932.YDL208W,4932.YEL026W,4932.YHR072W-A,4932.YHR089C,4932.YLR175W,4932.YLR197W,4932.YOR310C	NOP1,NHP2,SNU13,NOP10,GAR1,CBF5,NOP56,NOP58
GO:0031429	Box H/ACA snoRNP complex	4	4	1.28	0.0142	4932.YDL208W,4932.YHR072W-A,4932.YHR089C,4932.YLR175W	NHP2,NOP10,GAR1,CBF5
GO:0031428	Box C/D snoRNP complex	4	5	1.19	0.0217	4932.YDL014W,4932.YEL026W,4932.YLR197W,4932.YOR310C	NOP1,SNU13,NOP56,NOP58
GO:0036464	Cytoplasmic ribonucleoprotein granule	17	126	0.41	0.0227	4932.YCL011C,4932.YDL167C,4932.YDR502C,4932.YGL009C,4932.YGR234W,4932.YIR026C,4932.YKL056C,4932.YKL081W,4932.YKL181W,4932.YLR244C,4932.YNL085W,4932.YNL209W,4932.YNL255C,4932.YNR051C,4932.YOR182C,4932.YOR204W,4932.YOR303W	GBP2,NRP1,SAM2,LEU1,YHB1,YVH1,TMA19,TEF4,PRS1,MAP1,MKT1,SSB2,GIS2,BRE5,RPS30B,DED1,CPA1
GO:0005789	Endoplasmic reticulum membrane	35	382	0.24	0.0438	4932.YAL042W,4932.YAR002C-A,4932.YCR048W,4932.YDL121C,4932.YDL212W,4932.YDR297W,4932.YDR410C,4932.YER087C-B,4932.YGL002W,4932.YGL022W,4932.YGL225W,4932.YGR060W,4932.YGR106C,4932.YGR177C,4932.YHR042W,4932.YHR060W,4932.YHR072W,4932.YJR015W,4932.YJR073C,4932.YJR143C,4932.YLR056W,4932.YLR301W,4932.YLR350W,4932.YLR372W,4932.YML048W,4932.YML125C,4932.YMR202W,4932.YMR272C,4932.YMR298W,4932.YNL111C,4932.…	ERV46,ERP1,ARE1,YDL121C,SHR3,SUR2,STE14,SBH1,ERP6,STT3,VRG4,ERG25,VOA1,ATF2,NCP1,VMA22,ERG7,YJR015W,OPI3,PMT4,ERG3,HRI1,ORM2,ELO3,GSF2,PGA3,ERG2,SCS7,LIP1,CYB5,PGA2,ERG24,ALE1,PMT3,YPR063C
